# Supplementary material for: Ion currents through Kir potassium channels are gated by anionic lipids
Source: Nat Commun. 2022 Jan 25;13:490. doi: 10.1038/s41467-022-28148-4 (PMC8789855; doi:10.1038/s41467-022-28148-4)
Supplement: Supplementary file 6 — Source Data [file 41467_2022_28148_MOESM6_ESM.zip]

Archive with 11 entries (11 files):
- __MACOSX/._Figure 3C.xlsx
- __MACOSX/._Supp Fig 3.xlsx
- __MACOSX/._Supp Fig 9A.xlsx
- __MACOSX/._Supp Fig 9b.xlsx
- __MACOSX/._Supp Fig 9C.xlsx
- Figure 3C.xlsx
- source data ACMA fluorometry.xlsx
- Supp Fig 3.xlsx
- Supp Fig 9A.xlsx
- Supp Fig 9b.xlsx
- Supp Fig 9C.xlsx
