# Supplementary material for: Ion currents through Kir potassium channels are gated by anionic lipids
Source: Nat Commun. 2022 Jan 25;13:490. doi: 10.1038/s41467-022-28148-4 (PMC8789855; doi:10.1038/s41467-022-28148-4)
Supplement: Supplementary file 6 — Source Data [file 41467_2022_28148_MOESM6_ESM.zip › Figure 3C.xlsx]

## Sheet: Decyl
		0
0	-2.95482	-2.95482		1500000	-14
500	-3.98046	-3.98046
1000	-2.9304	-2.9304		1500000	-14
1500	-4.1514	-4.1514		2000000	-14
2000	-5.66545	-5.66545		1500000	-14
2500	-5.05495	-5.05495		1500000	-19
3000	-3.88278	-3.88278
3500	-3.7851	-3.7851
4000	-4.78632	-4.78632		0	-3.8
4500	-5.22588	-5.22588		5000000	-3.8
5000	-4.6398	-4.6398
5500	-8.03419	-8.03419		0	-5.1
6000	-8.10745	-8.10745		5000000	-5.1
6500	-7.57021	-7.57021
7000	-6.32479	-6.32479		0	-7
7500	-6.20269	-6.20269		5000000	-7
8000	-5.66545	-5.66545
8500	-5.42125	-5.42125
9000	-5.39682	-5.39682
9500	-6.54457	-6.54457
10000	-5.95849	-5.95849
10500	-6.10501	-6.10501
11000	-6.49573	-6.49573
11500	-6.64225	-6.64225
12000	-3.93162	-3.93162
12500	-1.05006	-1.05006
13000	-6.34921	-6.34921
13500	-7.27717	-7.27717
14000	-6.88645	-6.88645
14500	-7.86325	-7.86325
15000	-8.15629	-8.15629
15500	-3.663	-3.663
16000	-5.03052	-5.03052
16500	-6.88645	-6.88645
17000	-5.10379	-5.10379
17500	-4.7619	-4.7619
18000	-7.86325	-7.86325
18500	-7.81441	-7.81441
19000	-6.39805	-6.39805
19500	-6.03175	-6.03175
20000	-6.44689	-6.44689
20500	-8.32723	-8.32723
21000	-9.32845	-9.32845
21500	-7.42369	-7.42369
22000	-5.95849	-5.95849
22500	-6.93529	-6.93529
23000	-6.39805	-6.39805
23500	-5.05495	-5.05495
24000	-4.29793	-4.29793
24500	-4.85959	-4.85959
25000	-7.83883	-7.83883
25500	-8.59585	-8.59585
26000	-8.71795	-8.71795
26500	-7.59463	-7.59463
27000	-6.12943	-6.12943
27500	-6.20269	-6.20269
28000	-7.15507	-7.15507
28500	-6.56899	-6.56899
29000	-7.20391	-7.20391
29500	-8.40049	-8.40049
30000	-4.81074	-4.81074
30500	-4.93285	-4.93285
31000	-6.76435	-6.76435
31500	-5.88523	-5.88523
32000	-5.83639	-5.83639
32500	-5.17704	-5.17704
33000	-4.59096	-4.59096
33500	-3.46764	-3.46764
34000	-7.52137	-7.52137
34500	-8.44933	-8.44933
35000	-9.13309	-9.13309
35500	-8.00977	-8.00977
36000	-4.85959	-4.85959
36500	-7.08181	-7.08181
37000	-7.93651	-7.93651
37500	-7.86325	-7.86325
38000	-8.37607	-8.37607
38500	-8.98657	-8.98657
39000	-7.76557	-7.76557
39500	-9.59707	-9.59707
40000	-6.22711	-6.22711
40500	-6.88645	-6.88645
41000	-7.86325	-7.86325
41500	-9.03541	-9.03541
42000	-5.54335	-5.54335
42500	-5.47009	-5.47009
43000	-5.68987	-5.68987
43500	-8.62027	-8.62027
44000	-8.93773	-8.93773
44500	-8.15629	-8.15629
45000	-6.69109	-6.69109
45500	-8.15629	-8.15629
46000	-4.54213	-4.54213
46500	-6.93529	-6.93529
47000	-5.39682	-5.39682
47500	-5.29915	-5.29915
48000	-6.22711	-6.22711
48500	-6.59341	-6.59341
49000	-4.2735	-4.2735
49500	-5.86081	-5.86081
50000	-5.29915	-5.29915
50500	-5.03052	-5.03052
51000	-6.54457	-6.54457
51500	-5.15262	-5.15262
52000	-7.15507	-7.15507
52500	-5.54335	-5.54335
53000	-4.6398	-4.6398
53500	-5.34799	-5.34799
54000	-5.17704	-5.17704
54500	-7.78999	-7.78999
55000	-8.98657	-8.98657
55500	-7.61905	-7.61905
56000	-6.12943	-6.12943
56500	-5.73871	-5.73871
57000	-7.27717	-7.27717
57500	-9.10867	-9.10867
58000	-7.98535	-7.98535
58500	-7.61905	-7.61905
59000	-7.44811	-7.44811
59500	-6.66667	-6.66667
60000	-7.08181	-7.08181
60500	-7.52137	-7.52137
61000	-3.71184	-3.71184
61500	-5.2503	-5.2503
62000	-4.42002	-4.42002
62500	-4.5177	-4.5177
63000	-7.49695	-7.49695
63500	-9.27961	-9.27961
64000	-6.59341	-6.59341
64500	-3.93162	-3.93162
65000	-4.98168	-4.98168
65500	-7.91209	-7.91209
66000	-8.59585	-8.59585
66500	-7.47253	-7.47253
67000	-6.64225	-6.64225
67500	-7.49695	-7.49695
68000	-7.27717	-7.27717
68500	-6.83761	-6.83761
69000	-8.42491	-8.42491
69500	-8.52259	-8.52259
70000	-6.59341	-6.59341
70500	-6.73993	-6.73993
71000	-8.37607	-8.37607
71500	-2.58852	-2.58852
72000	-5.93407	-5.93407
72500	-7.15507	-7.15507
73000	-6.93529	-6.93529
73500	-5.2503	-5.2503
74000	-5.47009	-5.47009
74500	-8.93773	-8.93773
75000	-8.54701	-8.54701
75500	-7.96093	-7.96093
76000	-8.40049	-8.40049
76500	-8.40049	-8.40049
77000	-7.52137	-7.52137
77500	-5.73871	-5.73871
78000	-5.56777	-5.56777
78500	-4.54213	-4.54213
79000	-5.12821	-5.12821
79500	-6.73993	-6.73993
80000	-3.58974	-3.58974
80500	-5.56777	-5.56777
81000	-4.17582	-4.17582
81500	-5.15262	-5.15262
82000	-4.22466	-4.22466
82500	-8.44933	-8.44933
83000	-6.66667	-6.66667
83500	-7.17949	-7.17949
84000	-6.25153	-6.25153
84500	-6.30037	-6.30037
85000	-6.78877	-6.78877
85500	-3.51648	-3.51648
86000	-5.17704	-5.17704
86500	-7.59463	-7.59463
87000	-6.91087	-6.91087
87500	-6.54457	-6.54457
88000	-4.29793	-4.29793
88500	-2.12454	-2.12454
89000	-6.59341	-6.59341
89500	-7.83883	-7.83883
90000	-5.66545	-5.66545
90500	-7.27717	-7.27717
91000	-8.25397	-8.25397
91500	-7.91209	-7.91209
92000	-8.62027	-8.62027
92500	-5.83639	-5.83639
93000	-6.83761	-6.83761
93500	-6.47131	-6.47131
94000	-7.47253	-7.47253
94500	-7.71673	-7.71673
95000	-3.85836	-3.85836
95500	-7.47253	-7.47253
96000	-8.49817	-8.49817
96500	-6.91087	-6.91087
97000	-6.05617	-6.05617
97500	-7.78999	-7.78999
98000	-8.98657	-8.98657
98500	-8.35165	-8.35165
99000	-7.15507	-7.15507
99500	-7.13065	-7.13065
100000	-8.52259	-8.52259
100500	-6.39805	-6.39805
101000	-4.29793	-4.29793
101500	-5.54335	-5.54335
102000	-3.68742	-3.68742
102500	-6.81319	-6.81319
103000	-5.32357	-5.32357
103500	-6.95971	-6.95971
104000	-7.47253	-7.47253
104500	-8.66911	-8.66911
105000	-7.27717	-7.27717
105500	-7.22833	-7.22833
106000	-6.98413	-6.98413
106500	-7.10623	-7.10623
107000	-7.25275	-7.25275
107500	-7.39927	-7.39927
108000	-6.08059	-6.08059
108500	-8.00977	-8.00977
109000	-7.59463	-7.59463
109500	-7.30159	-7.30159
110000	-6.10501	-6.10501
110500	-6.95971	-6.95971
111000	-9.20635	-9.20635
111500	-6.76435	-6.76435
112000	-4.81074	-4.81074
112500	-7.59463	-7.59463
113000	-6.00733	-6.00733
113500	-6.71551	-6.71551
114000	-5.64103	-5.64103
114500	-7.59463	-7.59463
115000	-8.44933	-8.44933
115500	-9.84127	-9.84127
116000	-6.17827	-6.17827
116500	-5.32357	-5.32357
117000	-7.25275	-7.25275
117500	-6.49573	-6.49573
118000	-5.64103	-5.64103
118500	-5.47009	-5.47009
119000	-6.73993	-6.73993
119500	-7.35043	-7.35043
120000	-6.81319	-6.81319
120500	-7.44811	-7.44811
121000	-5.27473	-5.27473
121500	-9.32845	-9.32845
122000	-8.62027	-8.62027
122500	-6.95971	-6.95971
123000	-8.86447	-8.86447
123500	-7.10623	-7.10623
124000	-8.64469	-8.64469
124500	-10.2076	-10.2076
125000	-7.35043	-7.35043
125500	-6.64225	-6.64225
126000	-5.34799	-5.34799
126500	-5.88523	-5.88523
127000	-5.20146	-5.20146
127500	-5.73871	-5.73871
128000	-6.42247	-6.42247
128500	-6.95971	-6.95971
129000	-8.10745	-8.10745
129500	-6.52015	-6.52015
130000	-5.03052	-5.03052
130500	-5.61661	-5.61661
131000	-7.03297	-7.03297
131500	-4.10256	-4.10256
132000	-5.49451	-5.49451
132500	-5.49451	-5.49451
133000	-7.22833	-7.22833
133500	-7.69231	-7.69231
134000	-8.32723	-8.32723
134500	-7.76557	-7.76557
135000	-4.37118	-4.37118
135500	-8.66911	-8.66911
136000	-8.18071	-8.18071
136500	-8.18071	-8.18071
137000	-7.15507	-7.15507
137500	-7.32601	-7.32601
138000	-7.91209	-7.91209
138500	-7.42369	-7.42369
139000	-6.61783	-6.61783
139500	-6.95971	-6.95971
140000	-6.20269	-6.20269
140500	-5.07937	-5.07937
141000	-2.66178	-2.66178
141500	-5.03052	-5.03052
142000	-5.51893	-5.51893
142500	-7.22833	-7.22833
143000	-4.7619	-4.7619
143500	-7.03297	-7.03297
144000	-6.61783	-6.61783
144500	-8.05861	-8.05861
145000	-7.17949	-7.17949
145500	-4.78632	-4.78632
146000	-6.88645	-6.88645
146500	-4.95726	-4.95726
147000	-6.78877	-6.78877
147500	-4.12698	-4.12698
148000	-4.07814	-4.07814
148500	-5.66545	-5.66545
149000	-5.98291	-5.98291
149500	-6.05617	-6.05617
150000	-6.71551	-6.71551
150500	-6.17827	-6.17827
151000	-7.15507	-7.15507
151500	-5.0061	-5.0061
152000	-4.46886	-4.46886
152500	-3.39438	-3.39438
153000	-6.64225	-6.64225
153500	-2.95482	-2.95482
154000	-2.6862	-2.6862
154500	-3.12576	-3.12576
155000	-3.5409	-3.5409
155500	-3.93162	-3.93162
156000	-3.98046	-3.98046
156500	-3.2967	-3.2967
157000	-3.9072	-3.9072
157500	-4.32234	-4.32234
158000	-3.83394	-3.83394
158500	-2.71062	-2.71062
159000	-3.44322	-3.44322
159500	-2.71062	-2.71062
160000	-3.34554	-3.34554
160500	-3.51648	-3.51648
161000	-3.00366	-3.00366
161500	-3.58974	-3.58974
162000	-3.68742	-3.68742
162500	-3.68742	-3.68742
163000	-6.00733	-6.00733
163500	-8.54701	-8.54701
164000	-4.22466	-4.22466
164500	-4.56654	-4.56654
165000	-4.17582	-4.17582
165500	-3.36996	-3.36996
166000	-5.56777	-5.56777
166500	-5.42125	-5.42125
167000	-5.71429	-5.71429
167500	-2.49084	-2.49084
168000	-2.00244	-2.00244
168500	-3.4188	-3.4188
169000	-2.61294	-2.61294
169500	-5.10379	-5.10379
170000	-5.44566	-5.44566
170500	-6.39805	-6.39805
171000	-7.44811	-7.44811
171500	-5.22588	-5.22588
172000	-7.15507	-7.15507
172500	-5.73871	-5.73871
173000	-7.25275	-7.25275
173500	-7.13065	-7.13065
174000	-5.49451	-5.49451
174500	-6.44689	-6.44689
175000	-5.95849	-5.95849
175500	-6.15385	-6.15385
176000	-5.42125	-5.42125
176500	-4.78632	-4.78632
177000	-6.86203	-6.86203
177500	-6.27595	-6.27595
178000	-6.83761	-6.83761
178500	-6.88645	-6.88645
179000	-4.81074	-4.81074
179500	-5.90965	-5.90965
180000	-4.90843	-4.90843
180500	-6.17827	-6.17827
181000	-4.37118	-4.37118
181500	-7.98535	-7.98535
182000	-7.25275	-7.25275
182500	-8.32723	-8.32723
183000	-8.47375	-8.47375
183500	-6.69109	-6.69109
184000	-8.37607	-8.37607
184500	-8.44933	-8.44933
185000	-7.39927	-7.39927
185500	-7.03297	-7.03297
186000	-5.64103	-5.64103
186500	-6.34921	-6.34921
187000	-5.15262	-5.15262
187500	-7.03297	-7.03297
188000	-6.54457	-6.54457
188500	-4.54213	-4.54213
189000	-6.22711	-6.22711
189500	-5.47009	-5.47009
190000	-6.91087	-6.91087
190500	-3.5409	-3.5409
191000	-5.86081	-5.86081
191500	-5.12821	-5.12821
192000	-4.12698	-4.12698
192500	-4.88401	-4.88401
193000	-6.12943	-6.12943
193500	-5.88523	-5.88523
194000	-6.69109	-6.69109
194500	-5.34799	-5.34799
195000	-7.20391	-7.20391
195500	-5.07937	-5.07937
196000	-4.37118	-4.37118
196500	-4.95726	-4.95726
197000	-5.78755	-5.78755
197500	-6.00733	-6.00733
198000	-8.49817	-8.49817
198500	-5.59218	-5.59218
199000	-4.0293	-4.0293
199500	-4.95726	-4.95726
200000	-4.49329	-4.49329
200500	-7.52137	-7.52137
201000	-5.17704	-5.17704
201500	-7.71673	-7.71673
202000	-6.32479	-6.32479
202500	-6.69109	-6.69109
203000	-7.76557	-7.76557
203500	-7.78999	-7.78999
204000	-6.54457	-6.54457
204500	-7.20391	-7.20391
205000	-9.20635	-9.20635
205500	-7.39927	-7.39927
206000	-8.69353	-8.69353
206500	-9.98779	-9.98779
207000	-6.39805	-6.39805
207500	-8.20513	-8.20513
208000	-7.27717	-7.27717
208500	-4.85959	-4.85959
209000	-5.64103	-5.64103
209500	-7.03297	-7.03297
210000	-9.37729	-9.37729
210500	-8.59585	-8.59585
211000	-5.88523	-5.88523
211500	-7.15507	-7.15507
212000	-8.03419	-8.03419
212500	-5.56777	-5.56777
213000	-6.64225	-6.64225
213500	-5.34799	-5.34799
214000	-7.69231	-7.69231
214500	-9.52381	-9.52381
215000	-4.66423	-4.66423
215500	-6.08059	-6.08059
216000	-6.03175	-6.03175
216500	-5.88523	-5.88523
217000	-4.83516	-4.83516
217500	-6.98413	-6.98413
218000	-7.22833	-7.22833
218500	-5.56777	-5.56777
219000	-8.52259	-8.52259
219500	-5.86081	-5.86081
220000	-7.17949	-7.17949
220500	-7.44811	-7.44811
221000	-7.30159	-7.30159
221500	-5.44566	-5.44566
222000	-3.36996	-3.36996
222500	-6.47131	-6.47131
223000	-6.69109	-6.69109
223500	-6.95971	-6.95971
224000	-6.37363	-6.37363
224500	-7.13065	-7.13065
225000	-7.25275	-7.25275
225500	-7.15507	-7.15507
226000	-7.71673	-7.71673
226500	-7.66789	-7.66789
227000	-7.37485	-7.37485
227500	-6.73993	-6.73993
228000	-7.71673	-7.71673
228500	-6.52015	-6.52015
229000	-7.39927	-7.39927
229500	-5.54335	-5.54335
230000	-5.95849	-5.95849
230500	-6.12943	-6.12943
231000	-5.95849	-5.95849
231500	-3.76068	-3.76068
232000	-5.10379	-5.10379
232500	-6.52015	-6.52015
233000	-5.49451	-5.49451
233500	-6.25153	-6.25153
234000	-5.93407	-5.93407
234500	-5.0061	-5.0061
235000	-6.37363	-6.37363
235500	-6.59341	-6.59341
236000	-6.83761	-6.83761
236500	-7.59463	-7.59463
237000	-7.15507	-7.15507
237500	-6.32479	-6.32479
238000	-7.30159	-7.30159
238500	-7.86325	-7.86325
239000	-6.93529	-6.93529
239500	-5.42125	-5.42125
240000	-6.69109	-6.69109
240500	-7.37485	-7.37485
241000	-5.88523	-5.88523
241500	-7.78999	-7.78999
242000	-9.03541	-9.03541
242500	-6.64225	-6.64225
243000	-6.22711	-6.22711
243500	-7.91209	-7.91209
244000	-8.03419	-8.03419
244500	-4.46886	-4.46886
245000	-7.32601	-7.32601
245500	-6.47131	-6.47131
246000	-9.18193	-9.18193
246500	-8.40049	-8.40049
247000	-7.52137	-7.52137
247500	-4.44444	-4.44444
248000	-5.17704	-5.17704
248500	-4.42002	-4.42002
249000	-8.15629	-8.15629
249500	-7.78999	-7.78999
250000	-7.71673	-7.71673
250500	-7.83883	-7.83883
251000	-9.30403	-9.30403
251500	-9.10867	-9.10867
252000	-7.96093	-7.96093
252500	-8.30281	-8.30281
253000	-5.68987	-5.68987
253500	-7.03297	-7.03297
254000	-7.25275	-7.25275
254500	-10.1099	-10.1099
255000	-5.86081	-5.86081
255500	-7.52137	-7.52137
256000	-7.86325	-7.86325
256500	-6.83761	-6.83761
257000	-6.88645	-6.88645
257500	-7.71673	-7.71673
258000	-8.52259	-8.52259
258500	-7.05739	-7.05739
259000	-8.18071	-8.18071
259500	-7.00855	-7.00855
260000	-5.32357	-5.32357
260500	-6.37363	-6.37363
261000	-5.64103	-5.64103
261500	-4.71307	-4.71307
262000	-4.7619	-4.7619
262500	-7.22833	-7.22833
263000	-6.83761	-6.83761
263500	-7.27717	-7.27717
264000	-7.05739	-7.05739
264500	-6.78877	-6.78877
265000	-7.03297	-7.03297
265500	-4.73749	-4.73749
266000	-7.91209	-7.91209
266500	-7.27717	-7.27717
267000	-5.07937	-5.07937
267500	-3.71184	-3.71184
268000	-5.66545	-5.66545
268500	-5.68987	-5.68987
269000	-6.15385	-6.15385
269500	-5.59218	-5.59218
270000	-6.00733	-6.00733
270500	-4.42002	-4.42002
271000	-7.66789	-7.66789
271500	-5.15262	-5.15262
272000	-6.12943	-6.12943
272500	-4.66423	-4.66423
273000	-7.27717	-7.27717
273500	-4.17582	-4.17582
274000	-5.47009	-5.47009
274500	-9.30403	-9.30403
275000	-6.30037	-6.30037
275500	-7.49695	-7.49695
276000	-5.88523	-5.88523
276500	-6.22711	-6.22711
277000	-8.35165	-8.35165
277500	-8.13187	-8.13187
278000	-5.20146	-5.20146
278500	-7.03297	-7.03297
279000	-5.39682	-5.39682
279500	-5.54335	-5.54335
280000	-7.88767	-7.88767
280500	-8.47375	-8.47375
281000	-7.17949	-7.17949
281500	-6.54457	-6.54457
282000	-9.54823	-9.54823
282500	-7.10623	-7.10623
283000	-7.86325	-7.86325
283500	-8.81563	-8.81563
284000	-7.05739	-7.05739
284500	-6.88645	-6.88645
285000	-9.35287	-9.35287
285500	-8.47375	-8.47375
286000	-7.44811	-7.44811
286500	-6.42247	-6.42247
287000	-8.20513	-8.20513
287500	-8.47375	-8.47375
288000	-5.61661	-5.61661
288500	-4.20024	-4.20024
289000	-3.15018	-3.15018
289500	-6.39805	-6.39805
290000	-5.07937	-5.07937
290500	-5.93407	-5.93407
291000	-5.51893	-5.51893
291500	-6.15385	-6.15385
292000	-6.39805	-6.39805
292500	-5.20146	-5.20146
293000	-5.90965	-5.90965
293500	-4.17582	-4.17582
294000	-7.42369	-7.42369
294500	-7.32601	-7.32601
295000	-5.49451	-5.49451
295500	-8.03419	-8.03419
296000	-6.66667	-6.66667
296500	-8.18071	-8.18071
297000	-7.13065	-7.13065
297500	-6.44689	-6.44689
298000	-6.00733	-6.00733
298500	-7.86325	-7.86325
299000	-7.05739	-7.05739
299500	-5.90965	-5.90965
300000	-2.9304	-2.9304
300500	-4.5177	-4.5177
301000	-3.85836	-3.85836
301500	-3.61416	-3.61416
302000	-5.05495	-5.05495
302500	-5.51893	-5.51893
303000	-4.22466	-4.22466
303500	-6.42247	-6.42247
304000	-7.15507	-7.15507
304500	-6.91087	-6.91087
305000	-4.42002	-4.42002
305500	-5.83639	-5.83639
306000	-5.68987	-5.68987
306500	-7.30159	-7.30159
307000	-5.81197	-5.81197
307500	-6.78877	-6.78877
308000	-4.88401	-4.88401
308500	-5.2503	-5.2503
309000	-3.4188	-3.4188
309500	-5.59218	-5.59218
310000	-5.90965	-5.90965
310500	-7.74115	-7.74115
311000	-7.25275	-7.25275
311500	-6.52015	-6.52015
312000	-5.78755	-5.78755
312500	-8.25397	-8.25397
313000	-6.34921	-6.34921
313500	-4.85959	-4.85959
314000	-4.95726	-4.95726
314500	-4.93285	-4.93285
315000	-7.35043	-7.35043
315500	-6.34921	-6.34921
316000	-6.91087	-6.91087
316500	-7.17949	-7.17949
317000	-6.49573	-6.49573
317500	-6.17827	-6.17827
318000	-6.39805	-6.39805
318500	-6.17827	-6.17827
319000	-6.76435	-6.76435
319500	-6.93529	-6.93529
320000	-7.86325	-7.86325
320500	-7.13065	-7.13065
321000	-3.95604	-3.95604
321500	-2.22222	-2.22222
322000	-3.2967	-3.2967
322500	-8.03419	-8.03419
323000	-8.37607	-8.37607
323500	-7.93651	-7.93651
324000	-6.61783	-6.61783
324500	-5.39682	-5.39682
325000	-5.42125	-5.42125
325500	-7.76557	-7.76557
326000	-6.69109	-6.69109
326500	-5.15262	-5.15262
327000	-4.90843	-4.90843
327500	-5.98291	-5.98291
328000	-6.03175	-6.03175
328500	-7.35043	-7.35043
329000	-6.64225	-6.64225
329500	-6.05617	-6.05617
330000	-5.98291	-5.98291
330500	-3.73626	-3.73626
331000	-3.88278	-3.88278
331500	-3.07692	-3.07692
332000	-4.73749	-4.73749
332500	-4.20024	-4.20024
333000	-7.22833	-7.22833
333500	-9.18193	-9.18193
334000	-6.44689	-6.44689
334500	-6.00733	-6.00733
335000	-6.25153	-6.25153
335500	-6.64225	-6.64225
336000	-7.35043	-7.35043
336500	-4.32234	-4.32234
337000	-5.64103	-5.64103
337500	-3.93162	-3.93162
338000	-5.12821	-5.12821
338500	-5.05495	-5.05495
339000	-5.27473	-5.27473
339500	-6.03175	-6.03175
340000	-7.78999	-7.78999
340500	-5.10379	-5.10379
341000	-4.98168	-4.98168
341500	-2.27106	-2.27106
342000	-3.2967	-3.2967
342500	-5.78755	-5.78755
343000	-5.73871	-5.73871
343500	-5.12821	-5.12821
344000	-7.69231	-7.69231
344500	-6.00733	-6.00733
345000	-6.12943	-6.12943
345500	-4.49329	-4.49329
346000	-5.71429	-5.71429
346500	-4.88401	-4.88401
347000	-2.6862	-2.6862
347500	-6.93529	-6.93529
348000	-3.34554	-3.34554
348500	-5.64103	-5.64103
349000	-4.90843	-4.90843
349500	-8.54701	-8.54701
350000	-8.76679	-8.76679
350500	-5.83639	-5.83639
351000	-7.39927	-7.39927
351500	-8.96215	-8.96215
352000	-6.32479	-6.32479
352500	-6.32479	-6.32479
353000	-4.73749	-4.73749
353500	-8.15629	-8.15629
354000	-7.20391	-7.20391
354500	-8.10745	-8.10745
355000	-8.40049	-8.40049
355500	-8.40049	-8.40049
356000	-6.81319	-6.81319
356500	-6.25153	-6.25153
357000	-5.71429	-5.71429
357500	-8.69353	-8.69353
358000	-8.66911	-8.66911
358500	-8.10745	-8.10745
359000	-6.30037	-6.30037
359500	-4.2735	-4.2735
360000	-6.44689	-6.44689
360500	-5.44566	-5.44566
361000	-6.37363	-6.37363
361500	-2.83272	-2.83272
362000	-5.73871	-5.73871
362500	-5.93407	-5.93407
363000	-6.69109	-6.69109
363500	-4.78632	-4.78632
364000	-5.64103	-5.64103
364500	-8.08303	-8.08303
365000	-7.39927	-7.39927
365500	-6.91087	-6.91087
366000	-6.81319	-6.81319
366500	-7.05739	-7.05739
367000	-9.13309	-9.13309
367500	-9.98779	-9.98779
368000	-9.25519	-9.25519
368500	-7.93651	-7.93651
369000	-9.74359	-9.74359
369500	-6.32479	-6.32479
370000	-5.59218	-5.59218
370500	-7.39927	-7.39927
371000	-9.45055	-9.45055
371500	-10.0122	-10.0122
372000	-5.93407	-5.93407
372500	-5.54335	-5.54335
373000	-6.98413	-6.98413
373500	-7.08181	-7.08181
374000	-7.64347	-7.64347
374500	-6.52015	-6.52015
375000	-6.39805	-6.39805
375500	-6.05617	-6.05617
376000	-6.39805	-6.39805
376500	-8.49817	-8.49817
377000	-8.64469	-8.64469
377500	-8.32723	-8.32723
378000	-5.90965	-5.90965
378500	-6.64225	-6.64225
379000	-7.93651	-7.93651
379500	-7.32601	-7.32601
380000	-7.66789	-7.66789
380500	-7.37485	-7.37485
381000	-6.10501	-6.10501
381500	-5.90965	-5.90965
382000	-5.42125	-5.42125
382500	-6.95971	-6.95971
383000	-7.44811	-7.44811
383500	-7.49695	-7.49695
384000	-6.66667	-6.66667
384500	-5.49451	-5.49451
385000	-5.37241	-5.37241
385500	-6.12943	-6.12943
386000	-5.86081	-5.86081
386500	-6.12943	-6.12943
387000	-7.69231	-7.69231
387500	-7.22833	-7.22833
388000	-7.76557	-7.76557
388500	-8.44933	-8.44933
389000	-8.71795	-8.71795
389500	-6.56899	-6.56899
390000	-7.76557	-7.76557
390500	-6.42247	-6.42247
391000	-7.32601	-7.32601
391500	-5.34799	-5.34799
392000	-7.30159	-7.30159
392500	-7.74115	-7.74115
393000	-7.98535	-7.98535
393500	-8.03419	-8.03419
394000	-5.47009	-5.47009
394500	-5.39682	-5.39682
395000	-4.2735	-4.2735
395500	-4.56654	-4.56654
396000	-6.03175	-6.03175
396500	-5.90965	-5.90965
397000	-7.03297	-7.03297
397500	-4.59096	-4.59096
398000	-3.88278	-3.88278
398500	-6.78877	-6.78877
399000	-7.20391	-7.20391
399500	-6.61783	-6.61783
400000	-7.44811	-7.44811
400500	-8.96215	-8.96215
401000	-8.52259	-8.52259
401500	-6.54457	-6.54457
402000	-7.17949	-7.17949
402500	-8.42491	-8.42491
403000	-7.05739	-7.05739
403500	-6.81319	-6.81319
404000	-7.00855	-7.00855
404500	-8.15629	-8.15629
405000	-5.37241	-5.37241
405500	-6.20269	-6.20269
406000	-6.44689	-6.44689
406500	-6.22711	-6.22711
407000	-7.78999	-7.78999
407500	-7.05739	-7.05739
408000	-7.00855	-7.00855
408500	-5.93407	-5.93407
409000	-8.81563	-8.81563
409500	-7.83883	-7.83883
410000	-7.74115	-7.74115
410500	-8.69353	-8.69353
411000	-8.42491	-8.42491
411500	-8.47375	-8.47375
412000	-8.03419	-8.03419
412500	-7.17949	-7.17949
413000	-5.34799	-5.34799
413500	-7.69231	-7.69231
414000	-6.44689	-6.44689
414500	-5.61661	-5.61661
415000	-6.54457	-6.54457
415500	-8.66911	-8.66911
416000	-8.86447	-8.86447
416500	-7.76557	-7.76557
417000	-6.76435	-6.76435
417500	-6.81319	-6.81319
418000	-8.30281	-8.30281
418500	-7.91209	-7.91209
419000	-8.64469	-8.64469
419500	-7.91209	-7.91209
420000	-9.30403	-9.30403
420500	-8.84005	-8.84005
421000	-5.68987	-5.68987
421500	-7.93651	-7.93651
422000	-8.18071	-8.18071
422500	-7.74115	-7.74115
423000	-7.20391	-7.20391
423500	-6.66667	-6.66667
424000	-6.20269	-6.20269
424500	-5.68987	-5.68987
425000	-6.61783	-6.61783
425500	-7.69231	-7.69231
426000	-5.12821	-5.12821
426500	-4.68865	-4.68865
427000	-7.00855	-7.00855
427500	-7.86325	-7.86325
428000	-5.86081	-5.86081
428500	-5.34799	-5.34799
429000	-6.78877	-6.78877
429500	-7.15507	-7.15507
430000	-6.25153	-6.25153
430500	-7.03297	-7.03297
431000	-7.71673	-7.71673
431500	-8.74237	-8.74237
432000	-10.2076	-10.2076
432500	-7.10623	-7.10623
433000	-9.49939	-9.49939
433500	-7.54579	-7.54579
434000	-7.05739	-7.05739
434500	-6.54457	-6.54457
435000	-4.93285	-4.93285
435500	-5.20146	-5.20146
436000	-5.05495	-5.05495
436500	-5.47009	-5.47009
437000	-6.98413	-6.98413
437500	-3.39438	-3.39438
438000	-7.59463	-7.59463
438500	-7.27717	-7.27717
439000	-7.03297	-7.03297
439500	-5.51893	-5.51893
440000	-8.05861	-8.05861
440500	-7.05739	-7.05739
441000	-7.83883	-7.83883
441500	-4.93285	-4.93285
442000	-8.96215	-8.96215
442500	-7.98535	-7.98535
443000	-7.17949	-7.17949
443500	-7.57021	-7.57021
444000	-5.32357	-5.32357
444500	-6.22711	-6.22711
445000	-7.32601	-7.32601
445500	-4.61538	-4.61538
446000	-3.02808	-3.02808
446500	-5.32357	-5.32357
447000	-7.47253	-7.47253
447500	-8.18071	-8.18071
448000	-6.10501	-6.10501
448500	-6.71551	-6.71551
449000	-6.91087	-6.91087
449500	-8.00977	-8.00977
450000	-6.05617	-6.05617
450500	-7.08181	-7.08181
451000	-6.88645	-6.88645
451500	-5.05495	-5.05495
452000	-7.49695	-7.49695
452500	-7.25275	-7.25275
453000	-4.73749	-4.73749
453500	-7.03297	-7.03297
454000	-6.56899	-6.56899
454500	-6.25153	-6.25153
455000	-6.12943	-6.12943
455500	-6.39805	-6.39805
456000	-7.69231	-7.69231
456500	-5.20146	-5.20146
457000	-5.73871	-5.73871
457500	-5.03052	-5.03052
458000	-8.22955	-8.22955
458500	-5.93407	-5.93407
459000	-6.91087	-6.91087
459500	-7.59463	-7.59463
460000	-7.03297	-7.03297
460500	-7.05739	-7.05739
461000	-8.76679	-8.76679
461500	-7.32601	-7.32601
462000	-6.91087	-6.91087
462500	-6.93529	-6.93529
463000	-7.05739	-7.05739
463500	-6.64225	-6.64225
464000	-5.93407	-5.93407
464500	-6.37363	-6.37363
465000	-4.2735	-4.2735
465500	-7.20391	-7.20391
466000	-8.88889	-8.88889
466500	-7.76557	-7.76557
467000	-5.78755	-5.78755
467500	-11.2576	-11.2576
468000	-4.95726	-4.95726
468500	-8.27839	-8.27839
469000	-7.30159	-7.30159
469500	-7.44811	-7.44811
470000	-6.47131	-6.47131
470500	-7.20391	-7.20391
471000	-6.91087	-6.91087
471500	-6.64225	-6.64225
472000	-7.64347	-7.64347
472500	-6.59341	-6.59341
473000	-7.74115	-7.74115
473500	-5.73871	-5.73871
474000	-6.03175	-6.03175
474500	-6.10501	-6.10501
475000	-6.54457	-6.54457
475500	-6.30037	-6.30037
476000	-5.90965	-5.90965
476500	-6.91087	-6.91087
477000	-3.80952	-3.80952
477500	-3.32112	-3.32112
478000	-3.9072	-3.9072
478500	-4.29793	-4.29793
479000	-5.10379	-5.10379
479500	-7.08181	-7.08181
480000	-6.78877	-6.78877
480500	-7.49695	-7.49695
481000	-7.27717	-7.27717
481500	-7.35043	-7.35043
482000	-7.32601	-7.32601
482500	-8.91331	-8.91331
483000	-6.22711	-6.22711
483500	-7.59463	-7.59463
484000	-3.5409	-3.5409
484500	-4.22466	-4.22466
485000	-3.02808	-3.02808
485500	-7.44811	-7.44811
486000	-8.88889	-8.88889
486500	-5.32357	-5.32357
487000	-4.81074	-4.81074
487500	-7.47253	-7.47253
488000	-5.81197	-5.81197
488500	-3.44322	-3.44322
489000	-4.95726	-4.95726
489500	-6.30037	-6.30037
490000	-6.95971	-6.95971
490500	-5.29915	-5.29915
491000	-3.85836	-3.85836
491500	-7.22833	-7.22833
492000	-6.22711	-6.22711
492500	-4.93285	-4.93285
493000	-7.49695	-7.49695
493500	-6.81319	-6.81319
494000	-8.00977	-8.00977
494500	-6.71551	-6.71551
495000	-7.49695	-7.49695
495500	-7.13065	-7.13065
496000	-7.00855	-7.00855
496500	-5.49451	-5.49451
497000	-4.54213	-4.54213
497500	-4.93285	-4.93285
498000	-6.76435	-6.76435
498500	-5.49451	-5.49451
499000	-6.54457	-6.54457
499500	-4.81074	-4.81074
500000	-6.73993	-6.73993
500500	-5.59218	-5.59218
501000	-8.00977	-8.00977
501500	-7.98535	-7.98535
502000	-6.91087	-6.91087
502500	-9.81685	-9.81685
503000	-7.49695	-7.49695
503500	-5.34799	-5.34799
504000	-5.12821	-5.12821
504500	-8.35165	-8.35165
505000	-7.32601	-7.32601
505500	-7.20391	-7.20391
506000	-5.83639	-5.83639
506500	-8.08303	-8.08303
507000	-7.00855	-7.00855
507500	-6.86203	-6.86203
508000	-6.54457	-6.54457
508500	-8.25397	-8.25397
509000	-8.47375	-8.47375
509500	-4.17582	-4.17582
510000	-5.20146	-5.20146
510500	-7.30159	-7.30159
511000	-6.66667	-6.66667
511500	-7.81441	-7.81441
512000	-4.95726	-4.95726
512500	-6.83761	-6.83761
513000	-8.59585	-8.59585
513500	-6.12943	-6.12943
514000	-5.49451	-5.49451
514500	-7.13065	-7.13065
515000	-8.96215	-8.96215
515500	-8.00977	-8.00977
516000	-8.49817	-8.49817
516500	-7.42369	-7.42369
517000	-7.57021	-7.57021
517500	-4.81074	-4.81074
518000	-8.25397	-8.25397
518500	-5.95849	-5.95849
519000	-8.22955	-8.22955
519500	-7.71673	-7.71673
520000	-7.32601	-7.32601
520500	-6.59341	-6.59341
521000	-6.59341	-6.59341
521500	-5.95849	-5.95849
522000	-8.25397	-8.25397
522500	-8.88889	-8.88889
523000	-6.54457	-6.54457
523500	-5.56777	-5.56777
524000	-7.00855	-7.00855
524500	-6.91087	-6.91087
525000	-7.30159	-7.30159
525500	-4.66423	-4.66423
526000	-7.66789	-7.66789
526500	-3.2967	-3.2967
527000	-5.15262	-5.15262
527500	-7.98535	-7.98535
528000	-6.17827	-6.17827
528500	-5.47009	-5.47009
529000	-6.54457	-6.54457
529500	-5.98291	-5.98291
530000	-7.91209	-7.91209
530500	-8.32723	-8.32723
531000	-6.95971	-6.95971
531500	-8.32723	-8.32723
532000	-7.81441	-7.81441
532500	-7.20391	-7.20391
533000	-6.93529	-6.93529
533500	-7.49695	-7.49695
534000	-5.78755	-5.78755
534500	-5.54335	-5.54335
535000	-4.1514	-4.1514
535500	-6.91087	-6.91087
536000	-4.42002	-4.42002
536500	-4.66423	-4.66423
537000	-4.32234	-4.32234
537500	-4.49329	-4.49329
538000	-7.76557	-7.76557
538500	-7.32601	-7.32601
539000	-6.76435	-6.76435
539500	-4.90843	-4.90843
540000	-4.12698	-4.12698
540500	-6.34921	-6.34921
541000	-7.66789	-7.66789
541500	-9.08425	-9.08425
542000	-9.25519	-9.25519
542500	-8.37607	-8.37607
543000	-7.47253	-7.47253
543500	-6.95971	-6.95971
544000	-6.25153	-6.25153
544500	-6.56899	-6.56899
545000	-7.08181	-7.08181
545500	-6.78877	-6.78877
546000	-7.05739	-7.05739
546500	-6.10501	-6.10501
547000	-6.56899	-6.56899
547500	-6.88645	-6.88645
548000	-5.07937	-5.07937
548500	-7.39927	-7.39927
549000	-5.95849	-5.95849
549500	-7.22833	-7.22833
550000	-7.57021	-7.57021
550500	-7.66789	-7.66789
551000	-5.37241	-5.37241
551500	-5.34799	-5.34799
552000	-4.93285	-4.93285
552500	-6.81319	-6.81319
553000	-7.52137	-7.52137
553500	-6.39805	-6.39805
554000	-6.95971	-6.95971
554500	-8.54701	-8.54701
555000	-6.15385	-6.15385
555500	-4.88401	-4.88401
556000	-5.27473	-5.27473
556500	-5.44566	-5.44566
557000	-4.17582	-4.17582
557500	-4.0293	-4.0293
558000	-5.37241	-5.37241
558500	-4.34677	-4.34677
559000	-7.17949	-7.17949
559500	-4.29793	-4.29793
560000	-5.22588	-5.22588
560500	-7.20391	-7.20391
561000	-5.93407	-5.93407
561500	-5.34799	-5.34799
562000	-8.47375	-8.47375
562500	-8.15629	-8.15629
563000	-6.81319	-6.81319
563500	-7.37485	-7.37485
564000	-7.74115	-7.74115
564500	-7.93651	-7.93651
565000	-7.39927	-7.39927
565500	-3.58974	-3.58974
566000	-7.78999	-7.78999
566500	-6.59341	-6.59341
567000	-5.86081	-5.86081
567500	-6.17827	-6.17827
568000	-4.37118	-4.37118
568500	-5.0061	-5.0061
569000	-6.00733	-6.00733
569500	-7.00855	-7.00855
570000	-6.42247	-6.42247
570500	-5.49451	-5.49451
571000	-5.03052	-5.03052
571500	-8.15629	-8.15629
572000	-11.0379	-11.0379
572500	-10.4274	-10.4274
573000	-7.88767	-7.88767
573500	-7.71673	-7.71673
574000	-8.86447	-8.86447
574500	-9.64591	-9.64591
575000	-10.3052	-10.3052
575500	-10.4029	-10.4029
576000	-7.86325	-7.86325
576500	-9.47497	-9.47497
577000	-7.88767	-7.88767
577500	-6.15385	-6.15385
578000	-9.67033	-9.67033
578500	-7.35043	-7.35043
579000	-9.79243	-9.79243
579500	-10.4029	-10.4029
580000	-9.57265	-9.57265
580500	-10.3297	-10.3297
581000	-10.2808	-10.2808
581500	-9.67033	-9.67033
582000	-10.0855	-10.0855
582500	-11.1844	-11.1844
583000	-9.47497	-9.47497
583500	-10.4029	-10.4029
584000	-8.64469	-8.64469
584500	-8.20513	-8.20513
585000	-7.74115	-7.74115
585500	-8.69353	-8.69353
586000	-8.42491	-8.42491
586500	-10.4029	-10.4029
587000	-8.91331	-8.91331
587500	-8.69353	-8.69353
588000	-6.88645	-6.88645
588500	-8.05861	-8.05861
589000	-6.34921	-6.34921
589500	-4.6398	-4.6398
590000	-6.64225	-6.64225
590500	-4.95726	-4.95726
591000	-2.29548	-2.29548
591500	-5.44566	-5.44566
592000	-3.76068	-3.76068
592500	-5.15262	-5.15262
593000	-5.81197	-5.81197
593500	-8.81563	-8.81563
594000	-7.66789	-7.66789
594500	-7.35043	-7.35043
595000	-7.74115	-7.74115
595500	-6.37363	-6.37363
596000	-7.47253	-7.47253
596500	-7.76557	-7.76557
597000	-5.88523	-5.88523
597500	-6.64225	-6.64225
598000	-8.69353	-8.69353
598500	-7.42369	-7.42369
599000	-7.93651	-7.93651
599500	-5.90965	-5.90965
600000	-7.74115	-7.74115
600500	-8.44933	-8.44933
601000	-9.71917	-9.71917
601500	-9.42613	-9.42613
602000	-7.96093	-7.96093
602500	-9.71917	-9.71917
603000	-6.27595	-6.27595
603500	-5.12821	-5.12821
604000	-4.71307	-4.71307
604500	-6.61783	-6.61783
605000	-8.27839	-8.27839
605500	-4.93285	-4.93285
606000	-4.44444	-4.44444
606500	-5.05495	-5.05495
607000	-6.64225	-6.64225
607500	-7.05739	-7.05739
608000	-5.07937	-5.07937
608500	-7.08181	-7.08181
609000	-7.37485	-7.37485
609500	-5.42125	-5.42125
610000	-6.17827	-6.17827
610500	-7.47253	-7.47253
611000	-8.96215	-8.96215
611500	-9.40171	-9.40171
612000	-8.79121	-8.79121
612500	-7.52137	-7.52137
613000	-5.29915	-5.29915
613500	-5.22588	-5.22588
614000	-8.79121	-8.79121
614500	-8.66911	-8.66911
615000	-7.37485	-7.37485
615500	-7.17949	-7.17949
616000	-7.44811	-7.44811
616500	-6.98413	-6.98413
617000	-7.98535	-7.98535
617500	-6.34921	-6.34921
618000	-9.08425	-9.08425
618500	-8.00977	-8.00977
619000	-9.45055	-9.45055
619500	-8.40049	-8.40049
620000	-5.98291	-5.98291
620500	-5.98291	-5.98291
621000	-10.1099	-10.1099
621500	-9.13309	-9.13309
622000	-6.37363	-6.37363
622500	-9.35287	-9.35287
623000	-8.49817	-8.49817
623500	-9.89011	-9.89011
624000	-7.57021	-7.57021
624500	-7.25275	-7.25275
625000	-5.66545	-5.66545
625500	-8.37607	-8.37607
626000	-6.22711	-6.22711
626500	-7.54579	-7.54579
627000	-5.76313	-5.76313
627500	-9.23077	-9.23077
628000	-8.44933	-8.44933
628500	-4.2735	-4.2735
629000	-5.47009	-5.47009
629500	-7.44811	-7.44811
630000	-7.78999	-7.78999
630500	-5.93407	-5.93407
631000	-8.40049	-8.40049
631500	-10.0122	-10.0122
632000	-9.01099	-9.01099
632500	-10.3052	-10.3052
633000	-10.5495	-10.5495
633500	-9.71917	-9.71917
634000	-7.83883	-7.83883
634500	-9.30403	-9.30403
635000	-8.57143	-8.57143
635500	-9.15751	-9.15751
636000	-7.76557	-7.76557
636500	-8.42491	-8.42491
637000	-6.98413	-6.98413
637500	-8.52259	-8.52259
638000	-8.03419	-8.03419
638500	-7.32601	-7.32601
639000	-7.88767	-7.88767
639500	-7.78999	-7.78999
640000	-5.17704	-5.17704
640500	-7.08181	-7.08181
641000	-8.03419	-8.03419
641500	-6.03175	-6.03175
642000	-6.27595	-6.27595
642500	-8.08303	-8.08303
643000	-7.59463	-7.59463
643500	-5.42125	-5.42125
644000	-5.27473	-5.27473
644500	-5.29915	-5.29915
645000	-5.32357	-5.32357
645500	-7.30159	-7.30159
646000	-4.81074	-4.81074
646500	-6.59341	-6.59341
647000	-5.22588	-5.22588
647500	-5.27473	-5.27473
648000	-2.71062	-2.71062
648500	-3.58974	-3.58974
649000	-5.51893	-5.51893
649500	-6.32479	-6.32479
650000	-8.27839	-8.27839
650500	-6.20269	-6.20269
651000	-6.64225	-6.64225
651500	-6.93529	-6.93529
652000	-4.85959	-4.85959
652500	-5.42125	-5.42125
653000	-7.22833	-7.22833
653500	-6.00733	-6.00733
654000	-8.30281	-8.30281
654500	-8.10745	-8.10745
655000	-5.51893	-5.51893
655500	-7.66789	-7.66789
656000	-9.52381	-9.52381
656500	-9.03541	-9.03541
657000	-9.69475	-9.69475
657500	-7.17949	-7.17949
658000	-6.66667	-6.66667
658500	-8.69353	-8.69353
659000	-7.17949	-7.17949
659500	-7.57021	-7.57021
660000	-10.6227	-10.6227
660500	-8.47375	-8.47375
661000	-10.6227	-10.6227
661500	-8.81563	-8.81563
662000	-8.42491	-8.42491
662500	-9.23077	-9.23077
663000	-9.67033	-9.67033
663500	-8.96215	-8.96215
664000	-8.57143	-8.57143
664500	-7.64347	-7.64347
665000	-6.44689	-6.44689
665500	-4.83516	-4.83516
666000	-7.39927	-7.39927
666500	-7.69231	-7.69231
667000	-7.17949	-7.17949
667500	-7.39927	-7.39927
668000	-8.20513	-8.20513
668500	-6.25153	-6.25153
669000	-6.71551	-6.71551
669500	-5.34799	-5.34799
670000	-4.83516	-4.83516
670500	-5.83639	-5.83639
671000	-5.29915	-5.29915
671500	-5.37241	-5.37241
672000	-5.44566	-5.44566
672500	-6.32479	-6.32479
673000	-7.78999	-7.78999
673500	-5.59218	-5.59218
674000	-7.71673	-7.71673
674500	-8.79121	-8.79121
675000	-6.54457	-6.54457
675500	-6.98413	-6.98413
676000	-3.9072	-3.9072
676500	-4.32234	-4.32234
677000	-5.39682	-5.39682
677500	-5.03052	-5.03052
678000	-6.91087	-6.91087
678500	-4.81074	-4.81074
679000	-7.44811	-7.44811
679500	-5.51893	-5.51893
680000	-5.44566	-5.44566
680500	-6.49573	-6.49573
681000	-6.91087	-6.91087
681500	-5.68987	-5.68987
682000	-6.15385	-6.15385
682500	-7.69231	-7.69231
683000	-8.03419	-8.03419
683500	-3.73626	-3.73626
684000	-6.95971	-6.95971
684500	-6.20269	-6.20269
685000	-6.59341	-6.59341
685500	-6.69109	-6.69109
686000	-5.95849	-5.95849
686500	-6.49573	-6.49573
687000	-8.54701	-8.54701
687500	-6.69109	-6.69109
688000	-8.59585	-8.59585
688500	-8.81563	-8.81563
689000	-5.47009	-5.47009
689500	-6.47131	-6.47131
690000	-8.18071	-8.18071
690500	-6.81319	-6.81319
691000	-7.71673	-7.71673
691500	-7.37485	-7.37485
692000	-6.66667	-6.66667
692500	-9.27961	-9.27961
693000	-7.44811	-7.44811
693500	-7.98535	-7.98535
694000	-7.32601	-7.32601
694500	-10.6471	-10.6471
695000	-10.0366	-10.0366
695500	-8.57143	-8.57143
696000	-5.83639	-5.83639
696500	-6.47131	-6.47131
697000	-7.71673	-7.71673
697500	-7.52137	-7.52137
698000	-3.56532	-3.56532
698500	-9.03541	-9.03541
699000	-7.15507	-7.15507
699500	-6.61783	-6.61783
700000	-6.30037	-6.30037
700500	-7.00855	-7.00855
701000	-7.83883	-7.83883
701500	-8.20513	-8.20513
702000	-8.03419	-8.03419
702500	-6.34921	-6.34921
703000	-6.66667	-6.66667
703500	-8.35165	-8.35165
704000	-7.27717	-7.27717
704500	-5.17704	-5.17704
705000	-8.18071	-8.18071
705500	-6.30037	-6.30037
706000	-7.83883	-7.83883
706500	-6.73993	-6.73993
707000	-6.61783	-6.61783
707500	-7.91209	-7.91209
708000	-9.91453	-9.91453
708500	-3.93162	-3.93162
709000	-5.05495	-5.05495
709500	-5.44566	-5.44566
710000	-2.27106	-2.27106
710500	-4.22466	-4.22466
711000	-6.54457	-6.54457
711500	-5.2503	-5.2503
712000	-8.05861	-8.05861
712500	-8.93773	-8.93773
713000	-9.54823	-9.54823
713500	-6.30037	-6.30037
714000	-8.59585	-8.59585
714500	-5.17704	-5.17704
715000	-9.71917	-9.71917
715500	-9.27961	-9.27961
716000	-9.35287	-9.35287
716500	-8.35165	-8.35165
717000	-9.74359	-9.74359
717500	-7.32601	-7.32601
718000	-5.88523	-5.88523
718500	-8.40049	-8.40049
719000	-7.44811	-7.44811
719500	-10.061	-10.061
720000	-8.69353	-8.69353
720500	-7.49695	-7.49695
721000	-8.32723	-8.32723
721500	-9.35287	-9.35287
722000	-8.84005	-8.84005
722500	-8.25397	-8.25397
723000	-7.05739	-7.05739
723500	-7.71673	-7.71673
724000	-10.3541	-10.3541
724500	-8.32723	-8.32723
725000	-6.91087	-6.91087
725500	-7.03297	-7.03297
726000	-8.62027	-8.62027
726500	-6.52015	-6.52015
727000	-6.44689	-6.44689
727500	-2.8083	-2.8083
728000	-6.37363	-6.37363
728500	-6.20269	-6.20269
729000	-3.98046	-3.98046
729500	-3.7851	-3.7851
730000	-8.37607	-8.37607
730500	-5.20146	-5.20146
731000	-6.25153	-6.25153
731500	-7.30159	-7.30159
732000	-9.05983	-9.05983
732500	-5.37241	-5.37241
733000	-8.22955	-8.22955
733500	-8.71795	-8.71795
734000	-7.66789	-7.66789
734500	-5.95849	-5.95849
735000	-5.71429	-5.71429
735500	-5.68987	-5.68987
736000	-5.78755	-5.78755
736500	-5.0061	-5.0061
737000	-7.35043	-7.35043
737500	-5.86081	-5.86081
738000	-4.2735	-4.2735
738500	-5.44566	-5.44566
739000	-5.68987	-5.68987
739500	-6.83761	-6.83761
740000	-7.47253	-7.47253
740500	-6.59341	-6.59341
741000	-7.13065	-7.13065
741500	-7.39927	-7.39927
742000	-6.22711	-6.22711
742500	-4.66423	-4.66423
743000	-5.90965	-5.90965
743500	-4.83516	-4.83516
744000	-4.68865	-4.68865
744500	-4.6398	-4.6398
745000	-6.81319	-6.81319
745500	-9.30403	-9.30403
746000	-8.62027	-8.62027
746500	-7.49695	-7.49695
747000	-6.83761	-6.83761
747500	-7.66789	-7.66789
748000	-8.62027	-8.62027
748500	-7.27717	-7.27717
749000	-7.00855	-7.00855
749500	-9.96337	-9.96337
750000	-5.88523	-5.88523
750500	-8.47375	-8.47375
751000	-11.0379	-11.0379
751500	-7.30159	-7.30159
752000	-8.05861	-8.05861
752500	-7.39927	-7.39927
753000	-8.59585	-8.59585
753500	-8.32723	-8.32723
754000	-7.86325	-7.86325
754500	-7.27717	-7.27717
755000	-7.35043	-7.35043
755500	-8.37607	-8.37607
756000	-6.93529	-6.93529
756500	-6.93529	-6.93529
757000	-7.08181	-7.08181
757500	-6.44689	-6.44689
758000	-3.36996	-3.36996
758500	-6.00733	-6.00733
759000	-6.03175	-6.03175
759500	-7.98535	-7.98535
760000	-5.98291	-5.98291
760500	-7.35043	-7.35043
761000	-8.27839	-8.27839
761500	-8.91331	-8.91331
762000	-5.90965	-5.90965
762500	-5.98291	-5.98291
763000	-4.56654	-4.56654
763500	-5.0061	-5.0061
764000	-6.88645	-6.88645
764500	-7.25275	-7.25275
765000	-8.74237	-8.74237
765500	-7.35043	-7.35043
766000	-8.57143	-8.57143
766500	-4.20024	-4.20024
767000	-3.44322	-3.44322
767500	-4.85959	-4.85959
768000	-5.44566	-5.44566
768500	-5.10379	-5.10379
769000	-5.34799	-5.34799
769500	-3.27228	-3.27228
770000	-5.15262	-5.15262
770500	-4.22466	-4.22466
771000	-3.27228	-3.27228
771500	-8.40049	-8.40049
772000	-6.32479	-6.32479
772500	-9.08425	-9.08425
773000	-3.7851	-3.7851
773500	-4.71307	-4.71307
774000	-6.34921	-6.34921
774500	-7.20391	-7.20391
775000	-5.76313	-5.76313
775500	-6.64225	-6.64225
776000	-7.30159	-7.30159
776500	-7.54579	-7.54579
777000	-5.66545	-5.66545
777500	-5.44566	-5.44566
778000	-7.64347	-7.64347
778500	-9.37729	-9.37729
779000	-5.32357	-5.32357
779500	-7.32601	-7.32601
780000	-8.74237	-8.74237
780500	-4.93285	-4.93285
781000	-9.62149	-9.62149
781500	-7.98535	-7.98535
782000	-8.71795	-8.71795
782500	-7.76557	-7.76557
783000	-7.71673	-7.71673
783500	-8.10745	-8.10745
784000	-8.40049	-8.40049
784500	-7.35043	-7.35043
785000	-6.20269	-6.20269
785500	-6.08059	-6.08059
786000	-5.20146	-5.20146
786500	-7.93651	-7.93651
787000	-6.30037	-6.30037
787500	-6.42247	-6.42247
788000	-9.05983	-9.05983
788500	-5.64103	-5.64103
789000	-4.90843	-4.90843
789500	-5.73871	-5.73871
790000	-5.32357	-5.32357
790500	-7.00855	-7.00855
791000	-6.17827	-6.17827
791500	-5.78755	-5.78755
792000	-7.27717	-7.27717
792500	-5.86081	-5.86081
793000	-6.27595	-6.27595
793500	-6.25153	-6.25153
794000	-7.10623	-7.10623
794500	-7.10623	-7.10623
795000	-6.54457	-6.54457
795500	-7.44811	-7.44811
796000	-4.42002	-4.42002
796500	-3.24786	-3.24786
797000	-2.90598	-2.90598
797500	-4.83516	-4.83516
798000	-2.1978	-2.1978
798500	-2.61294	-2.61294
799000	-3.83394	-3.83394
799500	-2.9304	-2.9304
800000	-3.02808	-3.02808
800500	-6.88645	-6.88645
801000	-6.98413	-6.98413
801500	-6.78877	-6.78877
802000	-4.81074	-4.81074
802500	-4.98168	-4.98168
803000	-8.20513	-8.20513
803500	-6.59341	-6.59341
804000	-4.6398	-4.6398
804500	-5.86081	-5.86081
805000	-5.44566	-5.44566
805500	-4.3956	-4.3956
806000	-8.10745	-8.10745
806500	-5.76313	-5.76313
807000	-7.03297	-7.03297
807500	-4.34677	-4.34677
808000	-4.85959	-4.85959
808500	-3.36996	-3.36996
809000	-4.24908	-4.24908
809500	-6.10501	-6.10501
810000	-3.61416	-3.61416
810500	-7.20391	-7.20391
811000	-10.061	-10.061
811500	-6.86203	-6.86203
812000	-3.22344	-3.22344
812500	-4.71307	-4.71307
813000	-4.73749	-4.73749
813500	-5.64103	-5.64103
814000	-6.25153	-6.25153
814500	-5.73871	-5.73871
815000	-7.44811	-7.44811
815500	-4.95726	-4.95726
816000	-4.88401	-4.88401
816500	-4.56654	-4.56654
817000	-7.74115	-7.74115
817500	-5.20146	-5.20146
818000	-3.88278	-3.88278
818500	-7.05739	-7.05739
819000	-6.56899	-6.56899
819500	-7.44811	-7.44811
820000	-5.86081	-5.86081
820500	-6.22711	-6.22711
821000	-5.07937	-5.07937
821500	-7.83883	-7.83883
822000	-7.05739	-7.05739
822500	-9.42613	-9.42613
823000	-6.71551	-6.71551
823500	-6.66667	-6.66667
824000	-6.83761	-6.83761
824500	-3.85836	-3.85836
825000	-5.56777	-5.56777
825500	-6.10501	-6.10501
826000	-7.61905	-7.61905
826500	-6.69109	-6.69109
827000	-7.00855	-7.00855
827500	-5.03052	-5.03052
828000	-5.15262	-5.15262
828500	-5.49451	-5.49451
829000	-8.49817	-8.49817
829500	-7.30159	-7.30159
830000	-6.98413	-6.98413
830500	-7.57021	-7.57021
831000	-7.93651	-7.93651
831500	-7.35043	-7.35043
832000	-7.54579	-7.54579
832500	-8.62027	-8.62027
833000	-8.76679	-8.76679
833500	-6.93529	-6.93529
834000	-5.64103	-5.64103
834500	-8.35165	-8.35165
835000	-5.76313	-5.76313
835500	-7.10623	-7.10623
836000	-4.98168	-4.98168
836500	-7.69231	-7.69231
837000	-5.12821	-5.12821
837500	-3.76068	-3.76068
838000	-4.32234	-4.32234
838500	-6.44689	-6.44689
839000	-5.56777	-5.56777
839500	-5.05495	-5.05495
840000	-7.74115	-7.74115
840500	-7.03297	-7.03297
841000	-6.95971	-6.95971
841500	-6.59341	-6.59341
842000	-6.78877	-6.78877
842500	-6.71551	-6.71551
843000	-7.30159	-7.30159
843500	-6.78877	-6.78877
844000	-7.22833	-7.22833
844500	-6.22711	-6.22711
845000	-5.81197	-5.81197
845500	-7.66789	-7.66789
846000	-4.10256	-4.10256
846500	-6.34921	-6.34921
847000	-7.08181	-7.08181
847500	-3.61416	-3.61416
848000	-7.61905	-7.61905
848500	-6.42247	-6.42247
849000	-6.69109	-6.69109
849500	-5.15262	-5.15262
850000	-7.03297	-7.03297
850500	-5.61661	-5.61661
851000	-6.44689	-6.44689
851500	-6.76435	-6.76435
852000	-7.27717	-7.27717
852500	-7.27717	-7.27717
853000	-3.80952	-3.80952
853500	-7.76557	-7.76557
854000	-6.86203	-6.86203
854500	-7.91209	-7.91209
855000	-7.15507	-7.15507
855500	-4.83516	-4.83516
856000	-6.39805	-6.39805
856500	-5.66545	-5.66545
857000	-6.10501	-6.10501
857500	-7.66789	-7.66789
858000	-6.95971	-6.95971
858500	-6.71551	-6.71551
859000	-8.96215	-8.96215
859500	-7.15507	-7.15507
860000	-6.39805	-6.39805
860500	-6.54457	-6.54457
861000	-9.10867	-9.10867
861500	-9.54823	-9.54823
862000	-8.81563	-8.81563
862500	-6.08059	-6.08059
863000	-9.32845	-9.32845
863500	-7.25275	-7.25275
864000	-6.52015	-6.52015
864500	-7.27717	-7.27717
865000	-8.62027	-8.62027
865500	-7.42369	-7.42369
866000	-6.88645	-6.88645
866500	-8.62027	-8.62027
867000	-7.15507	-7.15507
867500	-7.54579	-7.54579
868000	-7.71673	-7.71673
868500	-5.27473	-5.27473
869000	-6.52015	-6.52015
869500	-6.00733	-6.00733
870000	-5.20146	-5.20146
870500	-6.56899	-6.56899
871000	-8.35165	-8.35165
871500	-8.98657	-8.98657
872000	-6.64225	-6.64225
872500	-5.51893	-5.51893
873000	-5.42125	-5.42125
873500	-6.37363	-6.37363
874000	-7.03297	-7.03297
874500	-4.29793	-4.29793
875000	-7.10623	-7.10623
875500	-6.78877	-6.78877
876000	-5.51893	-5.51893
876500	-6.32479	-6.32479
877000	-7.42369	-7.42369
877500	-8.27839	-8.27839
878000	-6.66667	-6.66667
878500	-8.05861	-8.05861
879000	-7.05739	-7.05739
879500	-5.83639	-5.83639
880000	-5.51893	-5.51893
880500	-6.47131	-6.47131
881000	-5.56777	-5.56777
881500	-9.96337	-9.96337
882000	-6.83761	-6.83761
882500	-9.71917	-9.71917
883000	-7.66789	-7.66789
883500	-6.93529	-6.93529
884000	-7.17949	-7.17949
884500	-4.29793	-4.29793
885000	-6.20269	-6.20269
885500	-6.52015	-6.52015
886000	-7.59463	-7.59463
886500	-8.03419	-8.03419
887000	-7.25275	-7.25275
887500	-7.30159	-7.30159
888000	-6.42247	-6.42247
888500	-5.86081	-5.86081
889000	-5.34799	-5.34799
889500	-5.78755	-5.78755
890000	-5.59218	-5.59218
890500	-6.71551	-6.71551
891000	-7.61905	-7.61905
891500	-8.66911	-8.66911
892000	-7.42369	-7.42369
892500	-8.03419	-8.03419
893000	-7.05739	-7.05739
893500	-6.66667	-6.66667
894000	-8.18071	-8.18071
894500	-7.81441	-7.81441
895000	-6.44689	-6.44689
895500	-6.93529	-6.93529
896000	-5.66545	-5.66545
896500	-6.91087	-6.91087
897000	-7.08181	-7.08181
897500	-3.58974	-3.58974
898000	-3.2967	-3.2967
898500	-9.89011	-9.89011
899000	-5.64103	-5.64103
899500	-7.78999	-7.78999
900000	-7.54579	-7.54579
900500	-8.20513	-8.20513
901000	-7.17949	-7.17949
901500	-7.47253	-7.47253
902000	-8.54701	-8.54701
902500	-7.32601	-7.32601
903000	-9.30403	-9.30403
903500	-6.61783	-6.61783
904000	-6.66667	-6.66667
904500	-7.10623	-7.10623
905000	-6.69109	-6.69109
905500	-7.71673	-7.71673
906000	-6.05617	-6.05617
906500	-6.81319	-6.81319
907000	-8.05861	-8.05861
907500	-6.05617	-6.05617
908000	-5.59218	-5.59218
908500	-4.34677	-4.34677
909000	-5.07937	-5.07937
909500	-8.08303	-8.08303
910000	-5.78755	-5.78755
910500	-6.12943	-6.12943
911000	-5.37241	-5.37241
911500	-6.78877	-6.78877
912000	-5.49451	-5.49451
912500	-8.08303	-8.08303
913000	-7.66789	-7.66789
913500	-7.64347	-7.64347
914000	-7.81441	-7.81441
914500	-8.69353	-8.69353
915000	-8.66911	-8.66911
915500	-6.00733	-6.00733
916000	-7.64347	-7.64347
916500	-6.42247	-6.42247
917000	-7.44811	-7.44811
917500	-5.37241	-5.37241
918000	-5.71429	-5.71429
918500	-5.66545	-5.66545
919000	-5.64103	-5.64103
919500	-8.20513	-8.20513
920000	-9.13309	-9.13309
920500	-6.81319	-6.81319
921000	-7.30159	-7.30159
921500	-7.13065	-7.13065
922000	-7.05739	-7.05739
922500	-6.47131	-6.47131
923000	-7.35043	-7.35043
923500	-7.81441	-7.81441
924000	-7.08181	-7.08181
924500	-5.78755	-5.78755
925000	-7.47253	-7.47253
925500	-3.83394	-3.83394
926000	-3.83394	-3.83394
926500	-4.49329	-4.49329
927000	-3.1746	-3.1746
927500	-6.03175	-6.03175
928000	-3.95604	-3.95604
928500	-6.34921	-6.34921
929000	-6.76435	-6.76435
929500	-4.71307	-4.71307
930000	-6.17827	-6.17827
930500	-5.83639	-5.83639
931000	-5.44566	-5.44566
931500	-4.93285	-4.93285
932000	-5.59218	-5.59218
932500	-4.83516	-4.83516
933000	-5.20146	-5.20146
933500	-6.64225	-6.64225
934000	-7.27717	-7.27717
934500	-6.76435	-6.76435
935000	-7.32601	-7.32601
935500	-6.56899	-6.56899
936000	-7.30159	-7.30159
936500	-9.20635	-9.20635
937000	-6.00733	-6.00733
937500	-8.13187	-8.13187
938000	-7.44811	-7.44811
938500	-4.20024	-4.20024
939000	-6.20269	-6.20269
939500	-9.47497	-9.47497
940000	-7.81441	-7.81441
940500	-8.54701	-8.54701
941000	-4.73749	-4.73749
941500	-8.62027	-8.62027
942000	-6.73993	-6.73993
942500	-5.47009	-5.47009
943000	-8.49817	-8.49817
943500	-7.32601	-7.32601
944000	-8.00977	-8.00977
944500	-5.64103	-5.64103
945000	-7.61905	-7.61905
945500	-5.56777	-5.56777
946000	-6.05617	-6.05617
946500	-5.59218	-5.59218
947000	-4.17582	-4.17582
947500	-7.22833	-7.22833
948000	-7.35043	-7.35043
948500	-7.98535	-7.98535
949000	-5.10379	-5.10379
949500	-6.93529	-6.93529
950000	-6.66667	-6.66667
950500	-6.47131	-6.47131
951000	-7.32601	-7.32601
951500	-6.30037	-6.30037
952000	-6.05617	-6.05617
952500	-7.47253	-7.47253
953000	-5.51893	-5.51893
953500	-6.54457	-6.54457
954000	-5.95849	-5.95849
954500	-5.17704	-5.17704
955000	-5.98291	-5.98291
955500	-6.52015	-6.52015
956000	-4.1514	-4.1514
956500	-5.64103	-5.64103
957000	-4.46886	-4.46886
957500	-4.93285	-4.93285
958000	-6.42247	-6.42247
958500	-5.10379	-5.10379
959000	-5.39682	-5.39682
959500	-7.66789	-7.66789
960000	-8.84005	-8.84005
960500	-6.64225	-6.64225
961000	-9.25519	-9.25519
961500	-8.62027	-8.62027
962000	-4.46886	-4.46886
962500	-5.68987	-5.68987
963000	-7.57021	-7.57021
963500	-4.66423	-4.66423
964000	-5.59218	-5.59218
964500	-7.03297	-7.03297
965000	-8.74237	-8.74237
965500	-5.61661	-5.61661
966000	-5.66545	-5.66545
966500	-6.27595	-6.27595
967000	-5.81197	-5.81197
967500	-6.34921	-6.34921
968000	-5.66545	-5.66545
968500	-6.47131	-6.47131
969000	-5.59218	-5.59218
969500	-7.20391	-7.20391
970000	-6.47131	-6.47131
970500	-5.39682	-5.39682
971000	-6.37363	-6.37363
971500	-6.73993	-6.73993
972000	-6.15385	-6.15385
972500	-5.90965	-5.90965
973000	-6.27595	-6.27595
973500	-5.10379	-5.10379
974000	-6.61783	-6.61783
974500	-5.56777	-5.56777
975000	-6.22711	-6.22711
975500	-6.83761	-6.83761
976000	-5.03052	-5.03052
976500	-4.6398	-4.6398
977000	-4.59096	-4.59096
977500	-2.6862	-2.6862
978000	-4.6398	-4.6398
978500	-6.30037	-6.30037
979000	-5.42125	-5.42125
979500	-7.91209	-7.91209
980000	-6.39805	-6.39805
980500	-6.86203	-6.86203
981000	-8.03419	-8.03419
981500	-6.64225	-6.64225
982000	-9.15751	-9.15751
982500	-5.49451	-5.49451
983000	-7.42369	-7.42369
983500	-7.74115	-7.74115
984000	-8.37607	-8.37607
984500	-6.59341	-6.59341
985000	-6.69109	-6.69109
985500	-7.10623	-7.10623
986000	-6.61783	-6.61783
986500	-6.73993	-6.73993
987000	-6.93529	-6.93529
987500	-4.2735	-4.2735
988000	-4.66423	-4.66423
988500	-11.5507	-11.5507
989000	-6.27595	-6.27595
989500	-7.86325	-7.86325
990000	-7.78999	-7.78999
990500	-7.86325	-7.86325
991000	-6.64225	-6.64225
991500	-5.22588	-5.22588
992000	-4.83516	-4.83516
992500	-3.73626	-3.73626
993000	-7.35043	-7.35043
993500	-6.98413	-6.98413
994000	-6.00733	-6.00733
994500	-4.07814	-4.07814
995000	-4.71307	-4.71307
995500	-3.663	-3.663
996000	-4.12698	-4.12698
996500	-4.83516	-4.83516
997000	-7.71673	-7.71673
997500	-6.76435	-6.76435
998000	-6.10501	-6.10501
998500	-4.83516	-4.83516
999000	-6.71551	-6.71551
[truncated: 5,667 more rows]

## Sheet: Hexyl
		0
0	-0.683761	-0.683761		600000	-8
500	-0.561661	-0.561661
1000	-1.36752	-1.36752		600000	-8
1500	-0.21978	-0.21978		800000	-8
2000	-3.1746	-3.1746		600000	-8
2500	-0.3663	-0.3663		600000	-13
3000	-1.05006	-1.05006
3500	-1.61172	-1.61172
4000	-2.0757	-2.0757		0	-1.4
4500	-1.41636	-1.41636		5000000	-1.4
5000	-0.927961	-0.927961
5500	-1.19658	-1.19658		0	-2.7
6000	-0.927961	-0.927961		5000000	-2.7
6500	-1.19658	-1.19658
7000	-1.53846	-1.53846		0	-4.6
7500	-1.14774	-1.14774		5000000	-4.6
8000	-1.3431	-1.3431
8500	-0.19536	-0.19536
9000	-0.537241	-0.537241
9500	-0.610501	-0.610501
10000	-1.24542	-1.24542
10500	-1.48962	-1.48962
11000	-0.46398	-0.46398
11500	-2.51526	-2.51526
12000	-1.88034	-1.88034
12500	-0.19536	-0.19536
13000	-0.537241	-0.537241
13500	-2.12454	-2.12454
14000	-2.1978	-2.1978
14500	-1.14774	-1.14774
15000	-1.19658	-1.19658
15500	-1.48962	-1.48962
16000	-2.05128	-2.05128
16500	-1.56288	-1.56288
17000	-0.512821	-0.512821
17500	-1.24542	-1.24542
18000	-1.53846	-1.53846
18500	-1.26984	-1.26984
19000	-1.63614	-1.63614
19500	-0.586081	-0.586081
20000	-1.53846	-1.53846
20500	-0.02442	-0.02442
21000	-3.02808	-3.02808
21500	-1.3431	-1.3431
22000	-0.31746	-0.31746
22500	-1.41636	-1.41636
23000	-1.3431	-1.3431
23500	-0.781441	-0.781441
24000	-1.88034	-1.88034
24500	-0.854701	-0.854701
25000	-0.879121	-0.879121
25500	-2.24664	-2.24664
26000	-1.63614	-1.63614
26500	-1.88034	-1.88034
27000	-0.4884	-0.4884
27500	-1.53846	-1.53846
28000	-1.5873	-1.5873
28500	-1.63614	-1.63614
29000	-0.2442	-0.2442
29500	-1.0989	-1.0989
30000	-0.610501	-0.610501
30500	-0.757021	-0.757021
31000	-1.3431	-1.3431
31500	-0.31746	-0.31746
32000	-1.41636	-1.41636
32500	-2.46642	-2.46642
33000	-1.44078	-1.44078
33500	-0.781441	-0.781441
34000	-1.92918	-1.92918
34500	-0.683761	-0.683761
35000	-2.22222	-2.22222
35500	-0.3663	-0.3663
36000	-3.00366	-3.00366
36500	0	0
37000	-0.732601	-0.732601
37500	-1.221	-1.221
38000	-1.7094	-1.7094
38500	-1.26984	-1.26984
39000	-1.221	-1.221
39500	-1.80708	-1.80708
40000	-0.537241	-0.537241
40500	-1.29426	-1.29426
41000	-1.90476	-1.90476
41500	-2.14896	-2.14896
42000	-2.9304	-2.9304
42500	-1.0989	-1.0989
43000	-0.952381	-0.952381
43500	-2.10012	-2.10012
44000	-0.830281	-0.830281
44500	-1.61172	-1.61172
45000	-1.90476	-1.90476
45500	-0.634921	-0.634921
46000	-1.14774	-1.14774
46500	-1.41636	-1.41636
47000	-1.61172	-1.61172
47500	-0.43956	-0.43956
48000	-0.39072	-0.39072
48500	-0.976801	-0.976801
49000	-2.05128	-2.05128
49500	-0.29304	-0.29304
50000	-1.73382	-1.73382
50500	-0.903541	-0.903541
51000	-1.68498	-1.68498
51500	0.14652	0.14652
52000	-1.48962	-1.48962
52500	-1.07448	-1.07448
53000	-1.29426	-1.29426
53500	-1.75824	-1.75824
54000	-0.19536	-0.19536
54500	-1.17216	-1.17216
55000	-2.75946	-2.75946
55500	-2.00244	-2.00244
56000	-1.39194	-1.39194
56500	-0.586081	-0.586081
57000	-0.537241	-0.537241
57500	0.17094	0.17094
58000	-1.61172	-1.61172
58500	-0.31746	-0.31746
59000	-2.49084	-2.49084
59500	-0.4884	-0.4884
60000	-1.31868	-1.31868
60500	-0.2442	-0.2442
61000	-5.66545	-5.66545
61500	-3.76068	-3.76068
62000	-5.29915	-5.29915
62500	-4.0293	-4.0293
63000	-4.85959	-4.85959
63500	-2.22222	-2.22222
64000	-3.10134	-3.10134
64500	-2.71062	-2.71062
65000	-5.86081	-5.86081
65500	-2.75946	-2.75946
66000	-3.7851	-3.7851
66500	-3.2967	-3.2967
67000	-2.17338	-2.17338
67500	-3.5409	-3.5409
68000	-4.83516	-4.83516
68500	-4.98168	-4.98168
69000	-6.10501	-6.10501
69500	-4.37118	-4.37118
70000	-5.32357	-5.32357
70500	-2.46642	-2.46642
71000	-2.6862	-2.6862
71500	-2.9304	-2.9304
72000	-5.56777	-5.56777
72500	-5.32357	-5.32357
73000	-3.63858	-3.63858
73500	-4.56654	-4.56654
74000	-2.73504	-2.73504
74500	-2.88156	-2.88156
75000	-2.85714	-2.85714
75500	-2.02686	-2.02686
76000	-2.78388	-2.78388
76500	-2.53968	-2.53968
77000	-5.37241	-5.37241
77500	-5.10379	-5.10379
78000	-4.59096	-4.59096
78500	-4.90843	-4.90843
79000	-3.9072	-3.9072
79500	-3.24786	-3.24786
80000	-1.68498	-1.68498
80500	-1.48962	-1.48962
81000	-3.61416	-3.61416
81500	-4.07814	-4.07814
82000	-1.85592	-1.85592
82500	-3.32112	-3.32112
83000	-5.12821	-5.12821
83500	-4.29793	-4.29793
84000	-3.34554	-3.34554
84500	-2.85714	-2.85714
85000	-2.5641	-2.5641
85500	-2.39316	-2.39316
86000	-2.8083	-2.8083
86500	-3.663	-3.663
87000	-2.24664	-2.24664
87500	-3.24786	-3.24786
88000	-2.3199	-2.3199
88500	-3.1746	-3.1746
89000	-3.19902	-3.19902
89500	-2.85714	-2.85714
90000	-3.51648	-3.51648
90500	-1.78266	-1.78266
91000	-3.4188	-3.4188
91500	-2.39316	-2.39316
92000	-3.63858	-3.63858
92500	-4.3956	-4.3956
93000	-4.32234	-4.32234
93500	-2.51526	-2.51526
94000	-3.63858	-3.63858
94500	-4.56654	-4.56654
95000	-4.90843	-4.90843
95500	-2.63736	-2.63736
96000	-4.29793	-4.29793
96500	-4.88401	-4.88401
97000	-2.5641	-2.5641
97500	-1.66056	-1.66056
98000	-3.39438	-3.39438
98500	-4.10256	-4.10256
99000	-5.29915	-5.29915
99500	-2.39316	-2.39316
100000	-2.5641	-2.5641
100500	-3.44322	-3.44322
101000	-3.10134	-3.10134
101500	-5.68987	-5.68987
102000	-2.49084	-2.49084
102500	-2.83272	-2.83272
103000	-2.1978	-2.1978
103500	-3.39438	-3.39438
104000	-3.88278	-3.88278
104500	-1.80708	-1.80708
105000	-3.46764	-3.46764
105500	-2.75946	-2.75946
106000	-2.442	-2.442
106500	-2.51526	-2.51526
107000	-1.75824	-1.75824
107500	-2.27106	-2.27106
108000	-3.85836	-3.85836
108500	-1.85592	-1.85592
109000	-1.66056	-1.66056
109500	-4.34677	-4.34677
110000	-5.42125	-5.42125
110500	-4.37118	-4.37118
111000	-4.73749	-4.73749
111500	-4.44444	-4.44444
112000	-3.73626	-3.73626
112500	-2.41758	-2.41758
113000	-4.2735	-4.2735
113500	-3.61416	-3.61416
114000	-2.00244	-2.00244
114500	-2.34432	-2.34432
115000	-2.90598	-2.90598
115500	-3.10134	-3.10134
116000	-3.93162	-3.93162
116500	-4.44444	-4.44444
117000	-2.63736	-2.63736
117500	-3.00366	-3.00366
118000	-2.10012	-2.10012
118500	-3.32112	-3.32112
119000	-3.85836	-3.85836
119500	-3.51648	-3.51648
120000	-4.93285	-4.93285
120500	-4.1514	-4.1514
121000	-4.81074	-4.81074
121500	-4.37118	-4.37118
122000	-6.00733	-6.00733
122500	-5.0061	-5.0061
123000	-5.17704	-5.17704
123500	-5.98291	-5.98291
124000	-5.95849	-5.95849
124500	-3.12576	-3.12576
125000	-2.39316	-2.39316
125500	-2.00244	-2.00244
126000	-1.41636	-1.41636
126500	-1.9536	-1.9536
127000	-3.34554	-3.34554
127500	-4.6398	-4.6398
128000	-3.1746	-3.1746
128500	-2.24664	-2.24664
129000	-3.27228	-3.27228
129500	-3.61416	-3.61416
130000	-4.1514	-4.1514
130500	-5.42125	-5.42125
131000	-5.37241	-5.37241
131500	-3.7851	-3.7851
132000	-4.42002	-4.42002
132500	-4.81074	-4.81074
133000	-3.51648	-3.51648
133500	-3.1746	-3.1746
134000	-2.5641	-2.5641
134500	-3.36996	-3.36996
135000	-3.76068	-3.76068
135500	-5.39682	-5.39682
136000	-4.6398	-4.6398
136500	-2.83272	-2.83272
137000	-2.00244	-2.00244
137500	-4.07814	-4.07814
138000	-1.44078	-1.44078
138500	-3.76068	-3.76068
139000	-2.88156	-2.88156
139500	-4.05372	-4.05372
140000	-3.27228	-3.27228
140500	-3.07692	-3.07692
141000	-3.49206	-3.49206
141500	-4.07814	-4.07814
142000	-5.71429	-5.71429
142500	-3.98046	-3.98046
143000	-5.22588	-5.22588
143500	-2.73504	-2.73504
144000	-3.46764	-3.46764
144500	-3.63858	-3.63858
145000	-1.4652	-1.4652
145500	-3.24786	-3.24786
146000	-3.58974	-3.58974
146500	-3.27228	-3.27228
147000	-2.36874	-2.36874
147500	-3.73626	-3.73626
148000	-1.80708	-1.80708
148500	-2.442	-2.442
149000	-2.53968	-2.53968
149500	-3.15018	-3.15018
150000	-2.71062	-2.71062
150500	-2.1978	-2.1978
151000	-4.73749	-4.73749
151500	-5.39682	-5.39682
152000	-3.56532	-3.56532
152500	-4.88401	-4.88401
153000	-4.05372	-4.05372
153500	-3.0525	-3.0525
154000	-5.66545	-5.66545
154500	-5.27473	-5.27473
155000	-4.24908	-4.24908
155500	-3.1746	-3.1746
156000	-2.17338	-2.17338
156500	-3.56532	-3.56532
157000	-3.85836	-3.85836
157500	-2.85714	-2.85714
158000	-2.29548	-2.29548
158500	-3.56532	-3.56532
159000	-4.88401	-4.88401
159500	-6.15385	-6.15385
160000	-5.17704	-5.17704
160500	-5.27473	-5.27473
161000	-4.1514	-4.1514
161500	-5.51893	-5.51893
162000	-3.95604	-3.95604
162500	-2.97924	-2.97924
163000	-1.92918	-1.92918
163500	-5.03052	-5.03052
164000	-5.71429	-5.71429
164500	-5.81197	-5.81197
165000	-3.0525	-3.0525
165500	-4.46886	-4.46886
166000	-1.5873	-1.5873
166500	-2.49084	-2.49084
167000	-3.36996	-3.36996
167500	-4.83516	-4.83516
168000	-4.44444	-4.44444
168500	-5.98291	-5.98291
169000	-2.75946	-2.75946
169500	-4.71307	-4.71307
170000	-4.7619	-4.7619
170500	-3.32112	-3.32112
171000	-1.19658	-1.19658
171500	-4.32234	-4.32234
172000	-3.39438	-3.39438
172500	-2.8083	-2.8083
173000	-2.22222	-2.22222
173500	-3.98046	-3.98046
174000	-4.7619	-4.7619
174500	-3.56532	-3.56532
175000	-2.10012	-2.10012
175500	-2.05128	-2.05128
176000	-2.6862	-2.6862
176500	-3.7851	-3.7851
177000	-5.54335	-5.54335
177500	-4.49329	-4.49329
178000	-3.80952	-3.80952
178500	-3.51648	-3.51648
179000	-2.66178	-2.66178
179500	-2.97924	-2.97924
180000	-1.85592	-1.85592
180500	-2.6862	-2.6862
181000	-2.73504	-2.73504
181500	-2.46642	-2.46642
182000	-2.41758	-2.41758
182500	-5.61661	-5.61661
183000	-3.95604	-3.95604
183500	-2.85714	-2.85714
184000	-2.53968	-2.53968
184500	-3.39438	-3.39438
185000	-5.34799	-5.34799
185500	-5.64103	-5.64103
186000	-5.95849	-5.95849
186500	-3.663	-3.663
187000	-2.8083	-2.8083
187500	-1.80708	-1.80708
188000	-3.00366	-3.00366
188500	-2.41758	-2.41758
189000	-2.41758	-2.41758
189500	-2.14896	-2.14896
190000	-2.17338	-2.17338
190500	-3.32112	-3.32112
191000	-1.8315	-1.8315
191500	-1.75824	-1.75824
192000	-3.58974	-3.58974
192500	-4.37118	-4.37118
193000	-2.46642	-2.46642
193500	-3.0525	-3.0525
194000	-3.19902	-3.19902
194500	-2.36874	-2.36874
195000	-2.8083	-2.8083
195500	-1.9536	-1.9536
196000	-1.3431	-1.3431
196500	-2.8083	-2.8083
197000	-4.07814	-4.07814
197500	-4.78632	-4.78632
198000	-3.27228	-3.27228
198500	-2.46642	-2.46642
199000	-2.1978	-2.1978
199500	-5.07937	-5.07937
200000	-4.10256	-4.10256
200500	-2.90598	-2.90598
201000	-1.92918	-1.92918
201500	-1.88034	-1.88034
202000	-2.442	-2.442
202500	-3.5409	-3.5409
203000	-1.73382	-1.73382
203500	-4.20024	-4.20024
204000	-5.56777	-5.56777
204500	-3.12576	-3.12576
205000	-3.71184	-3.71184
205500	-3.36996	-3.36996
206000	-1.80708	-1.80708
206500	-3.88278	-3.88278
207000	-4.6398	-4.6398
207500	-4.42002	-4.42002
208000	-4.20024	-4.20024
208500	-3.61416	-3.61416
209000	-1.4652	-1.4652
209500	-1.56288	-1.56288
210000	-3.46764	-3.46764
210500	-2.24664	-2.24664
211000	-2.75946	-2.75946
211500	-2.5641	-2.5641
212000	-1.36752	-1.36752
212500	-2.41758	-2.41758
213000	-3.12576	-3.12576
213500	-4.5177	-4.5177
214000	-4.24908	-4.24908
214500	-2.36874	-2.36874
215000	-5.44566	-5.44566
215500	-4.5177	-4.5177
216000	-5.20146	-5.20146
216500	-4.85959	-4.85959
217000	-5.44566	-5.44566
217500	-2.8083	-2.8083
218000	-1.61172	-1.61172
218500	-2.05128	-2.05128
219000	-2.5641	-2.5641
219500	-2.41758	-2.41758
220000	-2.85714	-2.85714
220500	-2.71062	-2.71062
221000	-2.88156	-2.88156
221500	-3.80952	-3.80952
222000	-2.36874	-2.36874
222500	-2.46642	-2.46642
223000	-3.63858	-3.63858
223500	-2.5641	-2.5641
224000	-0.976801	-0.976801
224500	-2.71062	-2.71062
225000	-4.0293	-4.0293
225500	-2.53968	-2.53968
226000	-2.12454	-2.12454
226500	-3.27228	-3.27228
227000	-2.51526	-2.51526
227500	-1.5873	-1.5873
228000	-3.36996	-3.36996
228500	-2.97924	-2.97924
229000	-3.7851	-3.7851
229500	-2.66178	-2.66178
230000	-2.49084	-2.49084
230500	-2.78388	-2.78388
231000	-2.41758	-2.41758
231500	-2.29548	-2.29548
232000	-5.49451	-5.49451
232500	-4.24908	-4.24908
233000	-4.49329	-4.49329
233500	-3.95604	-3.95604
234000	-3.61416	-3.61416
234500	-2.22222	-2.22222
235000	-3.46764	-3.46764
235500	-5.2503	-5.2503
236000	-4.78632	-4.78632
236500	-6.17827	-6.17827
237000	-5.27473	-5.27473
237500	-5.12821	-5.12821
238000	-2.3199	-2.3199
238500	-3.76068	-3.76068
239000	-1.88034	-1.88034
239500	-1.63614	-1.63614
240000	-2.90598	-2.90598
240500	-2.8083	-2.8083
241000	-2.90598	-2.90598
241500	-2.24664	-2.24664
242000	-2.97924	-2.97924
242500	-6.05617	-6.05617
243000	-2.39316	-2.39316
243500	-3.36996	-3.36996
244000	-3.7851	-3.7851
244500	-5.0061	-5.0061
245000	-4.22466	-4.22466
245500	-2.02686	-2.02686
246000	-2.97924	-2.97924
246500	-3.7851	-3.7851
247000	-5.83639	-5.83639
247500	-6.78877	-6.78877
248000	-3.34554	-3.34554
248500	-2.36874	-2.36874
249000	-1.05006	-1.05006
249500	-2.24664	-2.24664
250000	-2.6862	-2.6862
250500	-3.1746	-3.1746
251000	-2.66178	-2.66178
251500	-2.29548	-2.29548
252000	-1.8315	-1.8315
252500	-2.58852	-2.58852
253000	-3.2967	-3.2967
253500	-2.442	-2.442
254000	-2.90598	-2.90598
254500	-2.53968	-2.53968
255000	-2.39316	-2.39316
255500	-3.32112	-3.32112
256000	-4.46886	-4.46886
256500	-4.05372	-4.05372
257000	-5.22588	-5.22588
257500	-5.05495	-5.05495
258000	-3.34554	-3.34554
258500	-4.78632	-4.78632
259000	-4.1514	-4.1514
259500	-1.80708	-1.80708
260000	-2.61294	-2.61294
260500	-0.634921	-0.634921
261000	-1.66056	-1.66056
261500	-2.46642	-2.46642
262000	-2.88156	-2.88156
262500	-2.6862	-2.6862
263000	-2.05128	-2.05128
263500	-2.88156	-2.88156
264000	-3.58974	-3.58974
264500	-4.93285	-4.93285
265000	-5.39682	-5.39682
265500	-5.49451	-5.49451
266000	-4.1514	-4.1514
266500	-4.73749	-4.73749
267000	-3.5409	-3.5409
267500	-3.32112	-3.32112
268000	-2.58852	-2.58852
268500	-2.12454	-2.12454
269000	-2.5641	-2.5641
269500	-0.781441	-0.781441
270000	-1.7094	-1.7094
270500	-2.83272	-2.83272
271000	-2.05128	-2.05128
271500	-1.66056	-1.66056
272000	-2.34432	-2.34432
272500	-1.88034	-1.88034
273000	-2.24664	-2.24664
273500	-3.58974	-3.58974
274000	-3.24786	-3.24786
274500	-1.31868	-1.31868
275000	-2.53968	-2.53968
275500	-3.5409	-3.5409
276000	-2.442	-2.442
276500	-4.85959	-4.85959
277000	-4.10256	-4.10256
277500	-4.20024	-4.20024
278000	-3.27228	-3.27228
278500	-1.75824	-1.75824
279000	-3.80952	-3.80952
279500	-2.34432	-2.34432
280000	-2.02686	-2.02686
280500	-2.22222	-2.22222
281000	-1.221	-1.221
281500	-3.12576	-3.12576
282000	-5.49451	-5.49451
282500	-4.46886	-4.46886
283000	-4.81074	-4.81074
283500	-4.90843	-4.90843
284000	-7.44811	-7.44811
284500	-5.17704	-5.17704
285000	-5.0061	-5.0061
285500	-3.58974	-3.58974
286000	-2.53968	-2.53968
286500	-3.76068	-3.76068
287000	-2.8083	-2.8083
287500	-2.02686	-2.02686
288000	-2.53968	-2.53968
288500	-2.22222	-2.22222
289000	-1.80708	-1.80708
289500	-2.58852	-2.58852
290000	-2.27106	-2.27106
290500	-3.7851	-3.7851
291000	-4.66423	-4.66423
291500	-4.32234	-4.32234
292000	-2.51526	-2.51526
292500	-2.83272	-2.83272
293000	-2.10012	-2.10012
293500	-2.88156	-2.88156
294000	-3.0525	-3.0525
294500	-2.5641	-2.5641
295000	-3.39438	-3.39438
295500	-3.02808	-3.02808
296000	-4.0293	-4.0293
296500	-5.15262	-5.15262
297000	-3.44322	-3.44322
297500	-1.14774	-1.14774
298000	-0.732601	-0.732601
298500	-2.41758	-2.41758
299000	-2.97924	-2.97924
299500	-3.88278	-3.88278
300000	-4.1514	-4.1514
300500	-4.78632	-4.78632
301000	-4.29793	-4.29793
301500	-2.73504	-2.73504
302000	-2.442	-2.442
302500	-5.03052	-5.03052
303000	-4.59096	-4.59096
303500	-3.19902	-3.19902
304000	-3.02808	-3.02808
304500	-2.22222	-2.22222
305000	-2.53968	-2.53968
305500	-4.2735	-4.2735
306000	-5.93407	-5.93407
306500	-4.66423	-4.66423
307000	-3.88278	-3.88278
307500	-2.71062	-2.71062
308000	-1.5873	-1.5873
308500	-4.44444	-4.44444
309000	-3.51648	-3.51648
309500	-2.88156	-2.88156
310000	-5.10379	-5.10379
310500	-3.4188	-3.4188
311000	-2.39316	-2.39316
311500	-2.95482	-2.95482
312000	-1.8315	-1.8315
312500	-2.61294	-2.61294
313000	-3.80952	-3.80952
313500	-5.54335	-5.54335
314000	-5.73871	-5.73871
314500	-2.46642	-2.46642
315000	-2.34432	-2.34432
315500	-3.49206	-3.49206
316000	-3.61416	-3.61416
316500	-4.68865	-4.68865
317000	-3.1746	-3.1746
317500	-2.61294	-2.61294
318000	-3.24786	-3.24786
318500	-1.90476	-1.90476
319000	-5.03052	-5.03052
319500	-3.5409	-3.5409
320000	-4.68865	-4.68865
320500	-1.80708	-1.80708
321000	-2.3199	-2.3199
321500	-2.14896	-2.14896
322000	-2.27106	-2.27106
322500	-3.22344	-3.22344
323000	-4.54213	-4.54213
323500	-4.93285	-4.93285
324000	-2.9304	-2.9304
324500	-1.56288	-1.56288
325000	-3.46764	-3.46764
325500	-2.8083	-2.8083
326000	-3.88278	-3.88278
326500	-4.34677	-4.34677
327000	-5.83639	-5.83639
327500	-2.5641	-2.5641
328000	-2.41758	-2.41758
328500	-3.4188	-3.4188
329000	-3.9072	-3.9072
329500	-2.90598	-2.90598
330000	-1.61172	-1.61172
330500	-3.0525	-3.0525
331000	-2.95482	-2.95482
331500	-4.3956	-4.3956
332000	-5.17704	-5.17704
332500	-4.44444	-4.44444
333000	-4.71307	-4.71307
333500	-4.42002	-4.42002
334000	-5.59218	-5.59218
334500	-5.03052	-5.03052
335000	-5.61661	-5.61661
335500	-2.49084	-2.49084
336000	-2.85714	-2.85714
336500	-1.75824	-1.75824
337000	-2.0757	-2.0757
337500	-3.02808	-3.02808
338000	-4.54213	-4.54213
338500	-5.71429	-5.71429
339000	-4.1514	-4.1514
339500	-3.44322	-3.44322
340000	-3.1746	-3.1746
340500	-5.42125	-5.42125
341000	-4.17582	-4.17582
341500	-5.47009	-5.47009
342000	-3.76068	-3.76068
342500	-2.22222	-2.22222
343000	-1.90476	-1.90476
343500	-1.85592	-1.85592
344000	-1.97802	-1.97802
344500	-4.29793	-4.29793
345000	-3.98046	-3.98046
345500	-3.49206	-3.49206
346000	-6.15385	-6.15385
346500	-3.93162	-3.93162
347000	-4.46886	-4.46886
347500	-2.61294	-2.61294
348000	-2.51526	-2.51526
348500	-3.68742	-3.68742
349000	-2.34432	-2.34432
349500	-2.5641	-2.5641
350000	-2.6862	-2.6862
350500	-2.58852	-2.58852
351000	-2.41758	-2.41758
351500	-2.53968	-2.53968
352000	-3.12576	-3.12576
352500	-4.37118	-4.37118
353000	-5.15262	-5.15262
353500	-4.81074	-4.81074
354000	-3.36996	-3.36996
354500	-2.97924	-2.97924
355000	-4.24908	-4.24908
355500	-4.71307	-4.71307
356000	-4.00488	-4.00488
356500	-5.51893	-5.51893
357000	-4.29793	-4.29793
357500	-3.39438	-3.39438
358000	-2.3199	-2.3199
358500	-2.85714	-2.85714
359000	-1.14774	-1.14774
359500	-2.53968	-2.53968
360000	-2.00244	-2.00244
360500	-2.51526	-2.51526
361000	-3.63858	-3.63858
361500	-2.10012	-2.10012
362000	-4.29793	-4.29793
362500	-3.68742	-3.68742
363000	-4.00488	-4.00488
363500	-4.68865	-4.68865
364000	-3.93162	-3.93162
364500	-2.75946	-2.75946
365000	-4.5177	-4.5177
365500	-3.49206	-3.49206
366000	-2.24664	-2.24664
366500	-2.34432	-2.34432
367000	-3.5409	-3.5409
367500	-2.88156	-2.88156
368000	-4.05372	-4.05372
368500	-3.80952	-3.80952
369000	-5.59218	-5.59218
369500	-4.3956	-4.3956
370000	-4.07814	-4.07814
370500	-3.51648	-3.51648
371000	-2.73504	-2.73504
371500	-3.07692	-3.07692
372000	-4.0293	-4.0293
372500	-1.78266	-1.78266
373000	-2.5641	-2.5641
373500	-2.78388	-2.78388
374000	-0.976801	-0.976801
374500	-2.02686	-2.02686
375000	-2.53968	-2.53968
375500	-2.10012	-2.10012
376000	-2.71062	-2.71062
376500	-3.12576	-3.12576
377000	-3.7851	-3.7851
377500	-6.30037	-6.30037
378000	-5.76313	-5.76313
378500	-3.85836	-3.85836
379000	-2.88156	-2.88156
379500	-3.00366	-3.00366
380000	-3.56532	-3.56532
380500	-6.00733	-6.00733
381000	-4.88401	-4.88401
381500	-5.17704	-5.17704
382000	-6.00733	-6.00733
382500	-3.12576	-3.12576
383000	-3.34554	-3.34554
383500	-2.22222	-2.22222
384000	-3.80952	-3.80952
384500	-1.36752	-1.36752
385000	-2.1978	-2.1978
385500	-3.83394	-3.83394
386000	-3.80952	-3.80952
386500	-2.78388	-2.78388
387000	-2.51526	-2.51526
387500	-2.97924	-2.97924
388000	-2.88156	-2.88156
388500	-4.61538	-4.61538
389000	-2.5641	-2.5641
389500	-1.90476	-1.90476
390000	-3.58974	-3.58974
390500	-2.6862	-2.6862
391000	-1.7094	-1.7094
391500	-1.9536	-1.9536
392000	-2.02686	-2.02686
392500	-1.78266	-1.78266
393000	-3.56532	-3.56532
393500	-4.49329	-4.49329
394000	-4.49329	-4.49329
394500	-5.59218	-5.59218
395000	-3.22344	-3.22344
395500	-3.56532	-3.56532
396000	-2.90598	-2.90598
396500	-2.05128	-2.05128
397000	-2.1978	-2.1978
397500	-2.73504	-2.73504
398000	-4.34677	-4.34677
398500	-5.61661	-5.61661
399000	-4.1514	-4.1514
399500	-4.61538	-4.61538
400000	-5.49451	-5.49451
400500	-4.05372	-4.05372
401000	-6.10501	-6.10501
401500	-5.47009	-5.47009
402000	-4.10256	-4.10256
402500	-4.1514	-4.1514
403000	-3.32112	-3.32112
403500	-2.17338	-2.17338
404000	-3.2967	-3.2967
404500	-2.5641	-2.5641
405000	-1.9536	-1.9536
405500	-4.54213	-4.54213
406000	-5.07937	-5.07937
406500	-3.10134	-3.10134
407000	-2.442	-2.442
407500	-2.00244	-2.00244
408000	-2.8083	-2.8083
408500	-2.49084	-2.49084
409000	-2.22222	-2.22222
409500	-2.88156	-2.88156
410000	-3.2967	-3.2967
410500	-4.05372	-4.05372
411000	-2.66178	-2.66178
411500	-2.05128	-2.05128
412000	-4.5177	-4.5177
412500	-4.83516	-4.83516
413000	-4.54213	-4.54213
413500	-3.51648	-3.51648
414000	-3.07692	-3.07692
414500	-1.07448	-1.07448
415000	-2.39316	-2.39316
415500	-3.2967	-3.2967
416000	-4.83516	-4.83516
416500	-4.78632	-4.78632
417000	-5.0061	-5.0061
417500	-5.42125	-5.42125
418000	-6.25153	-6.25153
418500	-4.3956	-4.3956
419000	-5.07937	-5.07937
419500	-5.10379	-5.10379
420000	-2.10012	-2.10012
420500	-1.8315	-1.8315
421000	-2.5641	-2.5641
421500	-4.05372	-4.05372
422000	-3.76068	-3.76068
422500	-2.85714	-2.85714
423000	-1.53846	-1.53846
423500	-2.36874	-2.36874
424000	-2.6862	-2.6862
424500	-3.98046	-3.98046
425000	-3.7851	-3.7851
425500	-4.1514	-4.1514
426000	-3.80952	-3.80952
426500	-1.56288	-1.56288
427000	-1.90476	-1.90476
427500	-5.81197	-5.81197
428000	-5.51893	-5.51893
428500	-4.10256	-4.10256
429000	-2.58852	-2.58852
429500	-4.61538	-4.61538
430000	-5.61661	-5.61661
430500	-5.81197	-5.81197
431000	-3.07692	-3.07692
431500	-3.36996	-3.36996
432000	-2.0757	-2.0757
432500	-1.9536	-1.9536
433000	-3.12576	-3.12576
433500	-2.95482	-2.95482
434000	-2.5641	-2.5641
434500	-2.24664	-2.24664
435000	-3.95604	-3.95604
435500	-5.07937	-5.07937
436000	-5.44566	-5.44566
436500	-4.34677	-4.34677
437000	-5.76313	-5.76313
437500	-3.51648	-3.51648
438000	-4.29793	-4.29793
438500	-3.32112	-3.32112
439000	-3.07692	-3.07692
439500	-3.10134	-3.10134
440000	-3.7851	-3.7851
440500	-4.66423	-4.66423
441000	-4.07814	-4.07814
441500	-3.56532	-3.56532
442000	-1.66056	-1.66056
442500	-2.6862	-2.6862
443000	-2.10012	-2.10012
443500	-1.88034	-1.88034
444000	-2.17338	-2.17338
444500	-2.442	-2.442
445000	-3.00366	-3.00366
445500	-1.61172	-1.61172
446000	-1.5873	-1.5873
446500	-2.1978	-2.1978
447000	-3.85836	-3.85836
447500	-1.8315	-1.8315
448000	-3.80952	-3.80952
448500	-4.56654	-4.56654
449000	-5.68987	-5.68987
449500	-3.76068	-3.76068
450000	-4.37118	-4.37118
450500	-5.68987	-5.68987
451000	-4.61538	-4.61538
451500	-5.64103	-5.64103
452000	-4.3956	-4.3956
452500	-5.27473	-5.27473
453000	-2.6862	-2.6862
453500	-1.5873	-1.5873
454000	-2.83272	-2.83272
454500	-2.88156	-2.88156
455000	-0.3663	-0.3663
455500	-4.20024	-4.20024
456000	-3.5409	-3.5409
456500	-4.12698	-4.12698
457000	-4.1514	-4.1514
457500	-6.20269	-6.20269
458000	-4.73749	-4.73749
458500	-6.08059	-6.08059
459000	-4.6398	-4.6398
459500	-4.7619	-4.7619
460000	-4.71307	-4.71307
460500	-4.90843	-4.90843
461000	-2.83272	-2.83272
461500	-3.0525	-3.0525
462000	-4.81074	-4.81074
462500	-3.80952	-3.80952
463000	-1.73382	-1.73382
463500	-3.85836	-3.85836
464000	-4.73749	-4.73749
464500	-3.71184	-3.71184
465000	-2.88156	-2.88156
465500	-3.44322	-3.44322
466000	-3.58974	-3.58974
466500	-3.15018	-3.15018
467000	-2.10012	-2.10012
467500	-3.12576	-3.12576
468000	-3.61416	-3.61416
468500	-3.00366	-3.00366
469000	-3.27228	-3.27228
469500	-3.80952	-3.80952
470000	-2.90598	-2.90598
470500	-3.02808	-3.02808
471000	-2.29548	-2.29548
471500	-2.1978	-2.1978
472000	-4.46886	-4.46886
472500	-2.17338	-2.17338
473000	-3.4188	-3.4188
473500	-6.10501	-6.10501
474000	-4.49329	-4.49329
474500	-3.63858	-3.63858
475000	-2.8083	-2.8083
475500	-4.81074	-4.81074
476000	-6.44689	-6.44689
476500	-5.90965	-5.90965
477000	-3.98046	-3.98046
477500	-2.95482	-2.95482
478000	-3.2967	-3.2967
478500	-5.32357	-5.32357
479000	-4.90843	-4.90843
479500	-2.41758	-2.41758
480000	-3.07692	-3.07692
480500	-3.32112	-3.32112
481000	-2.6862	-2.6862
481500	-4.46886	-4.46886
482000	-4.5177	-4.5177
482500	-6.98413	-6.98413
483000	-5.44566	-5.44566
483500	-2.8083	-2.8083
484000	-5.2503	-5.2503
484500	-2.9304	-2.9304
485000	-3.61416	-3.61416
485500	-2.12454	-2.12454
486000	-3.58974	-3.58974
486500	-4.81074	-4.81074
487000	-2.88156	-2.88156
487500	-3.12576	-3.12576
488000	-3.12576	-3.12576
488500	-2.88156	-2.88156
489000	-4.10256	-4.10256
489500	-2.39316	-2.39316
490000	-3.49206	-3.49206
490500	-4.20024	-4.20024
491000	-2.10012	-2.10012
491500	-4.2735	-4.2735
492000	-4.1514	-4.1514
492500	-4.07814	-4.07814
493000	-2.9304	-2.9304
493500	-4.0293	-4.0293
494000	-5.32357	-5.32357
494500	-3.44322	-3.44322
495000	-5.05495	-5.05495
495500	-4.90843	-4.90843
496000	-4.32234	-4.32234
496500	-2.1978	-2.1978
497000	-2.10012	-2.10012
497500	-4.6398	-4.6398
498000	-5.22588	-5.22588
498500	-4.34677	-4.34677
499000	-5.29915	-5.29915
499500	-4.98168	-4.98168
500000	-2.29548	-2.29548
500500	-3.36996	-3.36996
501000	-2.9304	-2.9304
501500	-3.95604	-3.95604
502000	-2.83272	-2.83272
502500	-1.97802	-1.97802
503000	-2.49084	-2.49084
503500	-2.442	-2.442
504000	-1.68498	-1.68498
504500	-2.95482	-2.95482
505000	-1.221	-1.221
505500	-2.17338	-2.17338
506000	-2.39316	-2.39316
506500	-3.19902	-3.19902
507000	-3.68742	-3.68742
507500	-2.5641	-2.5641
508000	-4.32234	-4.32234
508500	-2.39316	-2.39316
509000	-3.10134	-3.10134
509500	-3.24786	-3.24786
510000	-2.8083	-2.8083
510500	-3.0525	-3.0525
511000	-2.29548	-2.29548
511500	-3.71184	-3.71184
512000	-4.85959	-4.85959
512500	-5.83639	-5.83639
513000	-4.07814	-4.07814
513500	-2.9304	-2.9304
514000	-3.63858	-3.63858
514500	-4.83516	-4.83516
515000	-4.49329	-4.49329
515500	-4.93285	-4.93285
516000	-4.59096	-4.59096
516500	-4.22466	-4.22466
517000	-2.75946	-2.75946
517500	-2.1978	-2.1978
518000	-2.51526	-2.51526
518500	-2.63736	-2.63736
519000	-2.53968	-2.53968
519500	-1.51404	-1.51404
520000	-3.9072	-3.9072
520500	-2.83272	-2.83272
521000	-3.27228	-3.27228
521500	-2.71062	-2.71062
522000	-1.56288	-1.56288
522500	-4.32234	-4.32234
523000	-4.3956	-4.3956
523500	-5.44566	-5.44566
524000	-4.93285	-4.93285
524500	-3.85836	-3.85836
525000	-3.63858	-3.63858
525500	-5.17704	-5.17704
526000	-6.27595	-6.27595
526500	-4.66423	-4.66423
527000	-4.83516	-4.83516
527500	-3.95604	-3.95604
528000	-3.1746	-3.1746
528500	-2.5641	-2.5641
529000	-1.85592	-1.85592
529500	-2.24664	-2.24664
530000	-1.97802	-1.97802
530500	-2.85714	-2.85714
531000	-3.56532	-3.56532
531500	-4.56654	-4.56654
532000	-2.66178	-2.66178
532500	-3.12576	-3.12576
533000	-2.0757	-2.0757
533500	-4.0293	-4.0293
534000	-4.24908	-4.24908
534500	-2.0757	-2.0757
535000	-2.5641	-2.5641
535500	-2.29548	-2.29548
536000	-2.61294	-2.61294
536500	-6.25153	-6.25153
537000	-6.05617	-6.05617
537500	-3.68742	-3.68742
538000	-5.68987	-5.68987
538500	-4.71307	-4.71307
539000	-2.49084	-2.49084
539500	-3.98046	-3.98046
540000	-5.47009	-5.47009
540500	-4.83516	-4.83516
541000	-3.36996	-3.36996
541500	-2.53968	-2.53968
542000	-1.92918	-1.92918
542500	-1.41636	-1.41636
543000	-4.0293	-4.0293
543500	-3.85836	-3.85836
544000	-2.49084	-2.49084
544500	-1.51404	-1.51404
545000	-1.56288	-1.56288
545500	-1.8315	-1.8315
546000	-2.83272	-2.83272
546500	-4.32234	-4.32234
547000	-5.0061	-5.0061
547500	-4.98168	-4.98168
548000	-3.46764	-3.46764
548500	-1.51404	-1.51404
549000	-3.1746	-3.1746
549500	-3.68742	-3.68742
550000	-3.9072	-3.9072
550500	-2.49084	-2.49084
551000	-4.66423	-4.66423
551500	-4.44444	-4.44444
552000	-5.54335	-5.54335
552500	-5.03052	-5.03052
553000	-1.80708	-1.80708
553500	-1.63614	-1.63614
554000	-2.24664	-2.24664
554500	-2.34432	-2.34432
555000	-4.42002	-4.42002
555500	-4.61538	-4.61538
556000	-3.88278	-3.88278
556500	-2.46642	-2.46642
557000	-2.53968	-2.53968
557500	-5.95849	-5.95849
558000	-4.83516	-4.83516
558500	-6.15385	-6.15385
559000	-3.5409	-3.5409
559500	-2.61294	-2.61294
560000	-2.00244	-2.00244
560500	-3.56532	-3.56532
561000	-2.6862	-2.6862
561500	-3.44322	-3.44322
562000	-4.1514	-4.1514
562500	-2.5641	-2.5641
563000	-1.36752	-1.36752
563500	-3.95604	-3.95604
564000	-5.81197	-5.81197
564500	-3.9072	-3.9072
565000	-4.17582	-4.17582
565500	-5.73871	-5.73871
566000	-3.9072	-3.9072
566500	-1.75824	-1.75824
567000	-3.7851	-3.7851
567500	-3.98046	-3.98046
568000	-4.7619	-4.7619
568500	-6.95971	-6.95971
569000	-6.03175	-6.03175
569500	-5.29915	-5.29915
570000	-2.0757	-2.0757
570500	-2.39316	-2.39316
571000	-1.31868	-1.31868
571500	-3.1746	-3.1746
572000	-4.78632	-4.78632
572500	-4.0293	-4.0293
573000	-2.1978	-2.1978
573500	-2.61294	-2.61294
574000	-1.3431	-1.3431
574500	-1.39194	-1.39194
575000	-3.0525	-3.0525
575500	-3.36996	-3.36996
576000	-2.05128	-2.05128
576500	-1.97802	-1.97802
577000	-3.73626	-3.73626
577500	-3.07692	-3.07692
578000	-3.36996	-3.36996
578500	-2.78388	-2.78388
579000	-2.0757	-2.0757
579500	-4.95726	-4.95726
580000	-4.0293	-4.0293
580500	-5.39682	-5.39682
581000	-5.03052	-5.03052
581500	-4.20024	-4.20024
582000	-2.29548	-2.29548
582500	-1.12332	-1.12332
583000	-2.39316	-2.39316
583500	-1.41636	-1.41636
584000	-2.46642	-2.46642
584500	-2.51526	-2.51526
585000	-2.39316	-2.39316
585500	-1.88034	-1.88034
586000	-2.51526	-2.51526
586500	-2.12454	-2.12454
587000	-2.14896	-2.14896
587500	-3.15018	-3.15018
588000	-2.24664	-2.24664
588500	-3.9072	-3.9072
589000	-2.29548	-2.29548
589500	-2.53968	-2.53968
590000	-2.0757	-2.0757
590500	-2.6862	-2.6862
591000	-1.5873	-1.5873
591500	-4.00488	-4.00488
592000	-4.46886	-4.46886
592500	-3.46764	-3.46764
593000	-2.71062	-2.71062
593500	-3.93162	-3.93162
594000	-2.61294	-2.61294
594500	-5.95849	-5.95849
595000	-5.12821	-5.12821
595500	-3.61416	-3.61416
596000	-1.63614	-1.63614
596500	-4.46886	-4.46886
597000	-3.76068	-3.76068
597500	-4.5177	-4.5177
598000	-3.24786	-3.24786
598500	-4.78632	-4.78632
599000	-3.9072	-3.9072
599500	-3.12576	-3.12576
600000	-4.3956	-4.3956
600500	-4.85959	-4.85959
601000	-6.05617	-6.05617
601500	-5.20146	-5.20146
602000	-5.0061	-5.0061
602500	-2.41758	-2.41758
603000	-1.7094	-1.7094
603500	-3.07692	-3.07692
604000	-2.51526	-2.51526
604500	-2.51526	-2.51526
605000	-1.88034	-1.88034
605500	-2.36874	-2.36874
606000	-3.71184	-3.71184
606500	-4.3956	-4.3956
607000	-1.9536	-1.9536
607500	-4.1514	-4.1514
608000	-3.63858	-3.63858
608500	-1.19658	-1.19658
609000	-4.3956	-4.3956
609500	-1.7094	-1.7094
610000	-1.7094	-1.7094
610500	-3.9072	-3.9072
611000	-2.12454	-2.12454
611500	-2.12454	-2.12454
612000	-1.41636	-1.41636
612500	-3.02808	-3.02808
613000	-1.68498	-1.68498
613500	-2.61294	-2.61294
614000	-2.49084	-2.49084
614500	-4.54213	-4.54213
615000	-3.12576	-3.12576
615500	-1.73382	-1.73382
616000	-2.97924	-2.97924
616500	-1.66056	-1.66056
617000	-3.19902	-3.19902
617500	-1.80708	-1.80708
618000	-3.22344	-3.22344
618500	-4.37118	-4.37118
619000	-5.07937	-5.07937
619500	-4.12698	-4.12698
620000	-3.00366	-3.00366
620500	-1.85592	-1.85592
621000	-2.02686	-2.02686
621500	-2.75946	-2.75946
622000	-1.17216	-1.17216
622500	-2.22222	-2.22222
623000	-4.34677	-4.34677
623500	-4.54213	-4.54213
624000	-2.51526	-2.51526
624500	-5.03052	-5.03052
625000	-4.3956	-4.3956
625500	-4.20024	-4.20024
626000	-3.73626	-3.73626
626500	-4.0293	-4.0293
627000	-4.0293	-4.0293
627500	-3.36996	-3.36996
628000	-4.73749	-4.73749
628500	-3.5409	-3.5409
629000	-3.0525	-3.0525
629500	-3.58974	-3.58974
630000	-3.663	-3.663
630500	-2.29548	-2.29548
631000	-3.49206	-3.49206
631500	-3.2967	-3.2967
632000	-3.7851	-3.7851
632500	-3.80952	-3.80952
633000	-1.12332	-1.12332
633500	-1.07448	-1.07448
634000	-4.56654	-4.56654
634500	-4.98168	-4.98168
635000	-3.22344	-3.22344
635500	-2.73504	-2.73504
636000	-1.56288	-1.56288
636500	-5.03052	-5.03052
637000	-4.0293	-4.0293
637500	-2.41758	-2.41758
638000	-1.92918	-1.92918
638500	-1.90476	-1.90476
639000	-2.95482	-2.95482
639500	-4.73749	-4.73749
640000	-4.95726	-4.95726
640500	-2.88156	-2.88156
641000	-4.73749	-4.73749
641500	-4.81074	-4.81074
642000	-5.17704	-5.17704
642500	-1.97802	-1.97802
643000	-2.75946	-2.75946
643500	-4.37118	-4.37118
644000	-4.54213	-4.54213
644500	-6.22711	-6.22711
645000	-2.66178	-2.66178
645500	-1.29426	-1.29426
646000	-3.02808	-3.02808
646500	-3.83394	-3.83394
647000	-2.6862	-2.6862
647500	-1.3431	-1.3431
648000	-4.10256	-4.10256
648500	-5.73871	-5.73871
649000	-4.5177	-4.5177
649500	-4.6398	-4.6398
650000	-4.1514	-4.1514
650500	-2.49084	-2.49084
651000	-2.58852	-2.58852
651500	-1.26984	-1.26984
652000	-2.71062	-2.71062
652500	-5.29915	-5.29915
653000	-6.44689	-6.44689
653500	-4.49329	-4.49329
654000	-2.90598	-2.90598
654500	-2.71062	-2.71062
655000	-2.9304	-2.9304
655500	-4.68865	-4.68865
656000	-4.17582	-4.17582
656500	-4.90843	-4.90843
657000	-5.83639	-5.83639
657500	-2.90598	-2.90598
658000	-2.75946	-2.75946
658500	-4.46886	-4.46886
659000	-4.20024	-4.20024
659500	-2.1978	-2.1978
660000	-2.02686	-2.02686
660500	-3.15018	-3.15018
661000	-2.78388	-2.78388
661500	-2.02686	-2.02686
662000	-3.93162	-3.93162
662500	-5.68987	-5.68987
663000	-5.34799	-5.34799
663500	-2.66178	-2.66178
664000	-1.80708	-1.80708
664500	-5.59218	-5.59218
665000	-6.69109	-6.69109
665500	-4.20024	-4.20024
666000	-4.95726	-4.95726
666500	-5.51893	-5.51893
667000	-3.663	-3.663
667500	-3.80952	-3.80952
668000	-2.29548	-2.29548
668500	-2.27106	-2.27106
669000	-4.71307	-4.71307
669500	-3.85836	-3.85836
670000	-3.68742	-3.68742
670500	-2.9304	-2.9304
671000	-3.80952	-3.80952
671500	-3.68742	-3.68742
672000	-2.90598	-2.90598
672500	-1.68498	-1.68498
673000	-2.71062	-2.71062
673500	-5.71429	-5.71429
674000	-4.10256	-4.10256
674500	-2.02686	-2.02686
675000	-1.66056	-1.66056
675500	-2.53968	-2.53968
676000	-4.07814	-4.07814
676500	-3.88278	-3.88278
677000	-5.22588	-5.22588
677500	-7.00855	-7.00855
678000	-6.03175	-6.03175
678500	-6.32479	-6.32479
679000	-2.00244	-2.00244
679500	-2.39316	-2.39316
680000	-5.32357	-5.32357
680500	-2.71062	-2.71062
681000	-2.1978	-2.1978
681500	-2.75946	-2.75946
682000	-3.95604	-3.95604
682500	-3.68742	-3.68742
683000	-2.51526	-2.51526
683500	-2.34432	-2.34432
684000	-4.6398	-4.6398
684500	-5.20146	-5.20146
685000	-5.07937	-5.07937
685500	-3.7851	-3.7851
686000	-6.86203	-6.86203
686500	-4.56654	-4.56654
687000	-4.32234	-4.32234
687500	-5.54335	-5.54335
688000	-5.22588	-5.22588
688500	-3.58974	-3.58974
689000	-3.63858	-3.63858
689500	-3.49206	-3.49206
690000	-3.83394	-3.83394
690500	-2.3199	-2.3199
691000	-3.63858	-3.63858
691500	-1.51404	-1.51404
692000	-2.63736	-2.63736
692500	-2.9304	-2.9304
693000	-3.39438	-3.39438
693500	-4.73749	-4.73749
694000	-4.78632	-4.78632
694500	-2.36874	-2.36874
695000	-3.19902	-3.19902
695500	-4.0293	-4.0293
696000	-5.44566	-5.44566
696500	-3.0525	-3.0525
697000	-2.12454	-2.12454
697500	-1.8315	-1.8315
698000	-2.1978	-2.1978
698500	-2.90598	-2.90598
699000	-2.53968	-2.53968
699500	-1.97802	-1.97802
700000	-3.44322	-3.44322
700500	-3.02808	-3.02808
701000	-2.9304	-2.9304
701500	-2.78388	-2.78388
702000	-2.442	-2.442
702500	-2.6862	-2.6862
703000	-0.610501	-0.610501
703500	-2.14896	-2.14896
704000	-3.00366	-3.00366
704500	-3.32112	-3.32112
705000	-3.02808	-3.02808
705500	-4.24908	-4.24908
706000	-4.32234	-4.32234
706500	-3.49206	-3.49206
707000	-1.78266	-1.78266
707500	-3.1746	-3.1746
708000	-3.93162	-3.93162
708500	-4.71307	-4.71307
709000	-2.90598	-2.90598
709500	-1.92918	-1.92918
710000	-2.83272	-2.83272
710500	-1.97802	-1.97802
711000	-1.97802	-1.97802
711500	-2.61294	-2.61294
712000	-3.00366	-3.00366
712500	-3.49206	-3.49206
713000	-4.0293	-4.0293
713500	-2.71062	-2.71062
714000	-4.24908	-4.24908
714500	-2.00244	-2.00244
715000	-1.48962	-1.48962
715500	-3.39438	-3.39438
716000	-1.14774	-1.14774
716500	-1.07448	-1.07448
717000	-3.10134	-3.10134
717500	-2.8083	-2.8083
718000	-5.29915	-5.29915
718500	-2.83272	-2.83272
719000	-1.78266	-1.78266
719500	-2.17338	-2.17338
720000	-2.02686	-2.02686
720500	-0.683761	-0.683761
721000	-3.5409	-3.5409
721500	-3.36996	-3.36996
722000	-4.29793	-4.29793
722500	-3.51648	-3.51648
723000	-3.27228	-3.27228
723500	-2.8083	-2.8083
724000	-2.0757	-2.0757
724500	-3.98046	-3.98046
725000	-3.00366	-3.00366
725500	-2.02686	-2.02686
726000	-2.95482	-2.95482
726500	-3.95604	-3.95604
727000	-2.85714	-2.85714
727500	-2.88156	-2.88156
728000	-2.02686	-2.02686
728500	-1.75824	-1.75824
729000	-2.53968	-2.53968
729500	-2.29548	-2.29548
730000	-2.24664	-2.24664
730500	-3.34554	-3.34554
731000	-2.10012	-2.10012
731500	-2.17338	-2.17338
732000	-2.46642	-2.46642
732500	-2.71062	-2.71062
733000	-3.56532	-3.56532
733500	-2.442	-2.442
734000	-3.32112	-3.32112
734500	-4.88401	-4.88401
735000	-2.05128	-2.05128
735500	-3.32112	-3.32112
736000	-2.75946	-2.75946
736500	-2.73504	-2.73504
737000	-1.75824	-1.75824
737500	-2.27106	-2.27106
738000	-2.00244	-2.00244
738500	-2.41758	-2.41758
739000	-2.0757	-2.0757
739500	-1.92918	-1.92918
740000	-2.5641	-2.5641
740500	-4.07814	-4.07814
741000	-2.88156	-2.88156
741500	-2.29548	-2.29548
742000	-2.53968	-2.53968
742500	-1.41636	-1.41636
743000	-2.02686	-2.02686
743500	-3.0525	-3.0525
744000	-1.17216	-1.17216
744500	-1.14774	-1.14774
745000	-4.0293	-4.0293
745500	-4.12698	-4.12698
746000	-5.44566	-5.44566
746500	-3.5409	-3.5409
747000	-3.07692	-3.07692
747500	-3.39438	-3.39438
748000	-4.73749	-4.73749
748500	-3.76068	-3.76068
749000	-3.39438	-3.39438
749500	-2.6862	-2.6862
750000	-1.66056	-1.66056
750500	-2.41758	-2.41758
751000	-4.37118	-4.37118
751500	-1.66056	-1.66056
752000	-4.05372	-4.05372
752500	-3.9072	-3.9072
753000	-3.98046	-3.98046
753500	-2.27106	-2.27106
754000	-4.54213	-4.54213
754500	-3.85836	-3.85836
755000	-3.34554	-3.34554
755500	-2.71062	-2.71062
756000	-2.71062	-2.71062
756500	-2.61294	-2.61294
757000	-3.27228	-3.27228
757500	-3.0525	-3.0525
758000	-2.83272	-2.83272
758500	-2.49084	-2.49084
759000	-2.61294	-2.61294
759500	-1.221	-1.221
760000	-2.5641	-2.5641
760500	-2.61294	-2.61294
761000	-2.24664	-2.24664
761500	-1.92918	-1.92918
762000	-3.32112	-3.32112
762500	-1.80708	-1.80708
763000	-2.53968	-2.53968
763500	-2.27106	-2.27106
764000	-2.90598	-2.90598
764500	-4.56654	-4.56654
765000	-3.32112	-3.32112
765500	-3.71184	-3.71184
766000	-4.32234	-4.32234
766500	-3.83394	-3.83394
767000	-2.5641	-2.5641
767500	-1.41636	-1.41636
768000	-4.42002	-4.42002
768500	-5.29915	-5.29915
769000	-4.46886	-4.46886
769500	-4.7619	-4.7619
770000	-3.34554	-3.34554
770500	-2.10012	-2.10012
771000	-3.15018	-3.15018
771500	-2.17338	-2.17338
772000	-2.00244	-2.00244
772500	-2.53968	-2.53968
773000	-4.07814	-4.07814
773500	-3.85836	-3.85836
774000	-2.22222	-2.22222
774500	-4.66423	-4.66423
775000	-4.37118	-4.37118
775500	-2.63736	-2.63736
776000	-2.75946	-2.75946
776500	-3.1746	-3.1746
777000	-4.07814	-4.07814
777500	-6.12943	-6.12943
778000	-6.37363	-6.37363
778500	-3.71184	-3.71184
779000	-4.32234	-4.32234
779500	-5.73871	-5.73871
780000	-4.73749	-4.73749
780500	-6.25153	-6.25153
781000	-4.81074	-4.81074
781500	-3.46764	-3.46764
782000	-2.9304	-2.9304
782500	-2.5641	-2.5641
783000	-2.6862	-2.6862
783500	-2.22222	-2.22222
784000	-3.22344	-3.22344
784500	-5.10379	-5.10379
785000	-4.83516	-4.83516
785500	-6.42247	-6.42247
786000	-5.88523	-5.88523
786500	-4.32234	-4.32234
787000	-6.15385	-6.15385
787500	-6.08059	-6.08059
788000	-4.95726	-4.95726
788500	-4.37118	-4.37118
789000	-5.51893	-5.51893
789500	-4.59096	-4.59096
790000	-3.02808	-3.02808
790500	-4.1514	-4.1514
791000	-4.73749	-4.73749
791500	-3.1746	-3.1746
792000	-2.12454	-2.12454
792500	-3.49206	-3.49206
793000	-3.10134	-3.10134
793500	-3.76068	-3.76068
794000	-4.07814	-4.07814
794500	-3.93162	-3.93162
795000	-3.10134	-3.10134
795500	-2.0757	-2.0757
796000	-4.12698	-4.12698
796500	-4.12698	-4.12698
797000	-4.6398	-4.6398
797500	-6.98413	-6.98413
798000	-4.29793	-4.29793
798500	-5.56777	-5.56777
799000	-4.1514	-4.1514
799500	-2.85714	-2.85714
800000	-1.85592	-1.85592
800500	-1.29426	-1.29426
801000	-2.46642	-2.46642
801500	-4.66423	-4.66423
802000	-5.03052	-5.03052
802500	-5.37241	-5.37241
803000	-5.05495	-5.05495
803500	-4.83516	-4.83516
804000	-3.663	-3.663
804500	-5.10379	-5.10379
805000	-3.10134	-3.10134
805500	-2.24664	-2.24664
806000	-2.12454	-2.12454
806500	-3.32112	-3.32112
807000	-3.15018	-3.15018
807500	-2.12454	-2.12454
808000	-3.93162	-3.93162
808500	-3.83394	-3.83394
809000	-3.80952	-3.80952
809500	-5.07937	-5.07937
810000	-4.90843	-4.90843
810500	-4.56654	-4.56654
811000	-4.22466	-4.22466
811500	-5.34799	-5.34799
812000	-4.56654	-4.56654
812500	-2.3199	-2.3199
813000	-2.442	-2.442
813500	-4.10256	-4.10256
814000	-3.49206	-3.49206
814500	-2.8083	-2.8083
815000	-4.98168	-4.98168
815500	-5.17704	-5.17704
816000	-6.44689	-6.44689
816500	-3.4188	-3.4188
817000	-5.07937	-5.07937
817500	-4.20024	-4.20024
818000	-2.73504	-2.73504
818500	-4.24908	-4.24908
819000	-5.07937	-5.07937
819500	-3.56532	-3.56532
820000	-2.58852	-2.58852
820500	-1.24542	-1.24542
821000	-1.8315	-1.8315
821500	-2.1978	-2.1978
822000	-2.36874	-2.36874
822500	-5.07937	-5.07937
823000	-5.47009	-5.47009
823500	-5.10379	-5.10379
824000	-5.22588	-5.22588
824500	-2.49084	-2.49084
825000	-3.58974	-3.58974
825500	-2.5641	-2.5641
826000	-2.1978	-2.1978
826500	-4.12698	-4.12698
827000	-5.10379	-5.10379
827500	-5.20146	-5.20146
828000	-4.37118	-4.37118
828500	-4.93285	-4.93285
829000	-4.93285	-4.93285
829500	-4.22466	-4.22466
830000	-5.42125	-5.42125
830500	-3.93162	-3.93162
831000	-3.4188	-3.4188
831500	-3.12576	-3.12576
832000	-5.56777	-5.56777
832500	-4.44444	-4.44444
833000	-7.20391	-7.20391
833500	-5.20146	-5.20146
834000	-1.53846	-1.53846
834500	-2.58852	-2.58852
835000	-2.29548	-2.29548
835500	-4.37118	-4.37118
836000	-2.9304	-2.9304
836500	-4.85959	-4.85959
837000	-4.2735	-4.2735
837500	-4.90843	-4.90843
838000	-6.25153	-6.25153
838500	-5.32357	-5.32357
839000	-2.85714	-2.85714
839500	-1.90476	-1.90476
840000	-2.66178	-2.66178
840500	-1.88034	-1.88034
841000	-2.34432	-2.34432
841500	-1.88034	-1.88034
842000	-1.44078	-1.44078
842500	-1.3431	-1.3431
843000	-2.95482	-2.95482
843500	-3.12576	-3.12576
844000	-4.1514	-4.1514
844500	-4.7619	-4.7619
845000	-6.47131	-6.47131
845500	-3.7851	-3.7851
846000	-3.83394	-3.83394
846500	-2.49084	-2.49084
847000	-2.78388	-2.78388
847500	-2.22222	-2.22222
848000	-3.15018	-3.15018
848500	-2.27106	-2.27106
849000	-3.51648	-3.51648
849500	-3.71184	-3.71184
850000	-4.54213	-4.54213
850500	-4.56654	-4.56654
851000	-4.88401	-4.88401
851500	-4.78632	-4.78632
852000	-2.14896	-2.14896
852500	-3.07692	-3.07692
853000	-4.59096	-4.59096
853500	-5.2503	-5.2503
854000	-4.83516	-4.83516
854500	-3.68742	-3.68742
855000	-2.442	-2.442
855500	-2.8083	-2.8083
856000	-2.8083	-2.8083
856500	-2.39316	-2.39316
857000	-3.02808	-3.02808
857500	-3.12576	-3.12576
858000	-3.73626	-3.73626
858500	-4.61538	-4.61538
859000	-5.39682	-5.39682
859500	-2.73504	-2.73504
860000	-2.58852	-2.58852
860500	-4.37118	-4.37118
861000	-1.48962	-1.48962
861500	-2.83272	-2.83272
862000	-2.27106	-2.27106
862500	-0.683761	-0.683761
863000	-4.2735	-4.2735
863500	-1.4652	-1.4652
864000	-3.4188	-3.4188
864500	-3.61416	-3.61416
865000	-3.2967	-3.2967
865500	-3.63858	-3.63858
866000	-3.00366	-3.00366
866500	-3.34554	-3.34554
867000	-2.88156	-2.88156
867500	-3.5409	-3.5409
868000	-1.88034	-1.88034
868500	-2.24664	-2.24664
869000	-2.1978	-2.1978
869500	-2.75946	-2.75946
870000	-1.85592	-1.85592
870500	-3.95604	-3.95604
871000	-3.00366	-3.00366
871500	-1.85592	-1.85592
872000	-3.7851	-3.7851
872500	-4.37118	-4.37118
873000	-3.19902	-3.19902
873500	-2.17338	-2.17338
874000	-2.71062	-2.71062
874500	-4.5177	-4.5177
875000	-1.97802	-1.97802
875500	-3.46764	-3.46764
876000	-3.10134	-3.10134
876500	-4.66423	-4.66423
877000	-4.49329	-4.49329
877500	-3.2967	-3.2967
878000	-3.1746	-3.1746
878500	-5.10379	-5.10379
879000	-2.63736	-2.63736
879500	-1.9536	-1.9536
880000	-2.95482	-2.95482
880500	-5.12821	-5.12821
881000	-3.34554	-3.34554
881500	-2.63736	-2.63736
882000	-2.6862	-2.6862
882500	-2.66178	-2.66178
883000	-2.85714	-2.85714
883500	-2.85714	-2.85714
884000	-3.46764	-3.46764
884500	-1.63614	-1.63614
885000	-2.0757	-2.0757
885500	-2.24664	-2.24664
886000	-1.97802	-1.97802
886500	-3.1746	-3.1746
887000	-5.17704	-5.17704
887500	-3.68742	-3.68742
888000	-3.9072	-3.9072
888500	-2.9304	-2.9304
889000	-5.2503	-5.2503
889500	-3.76068	-3.76068
890000	-2.442	-2.442
890500	-2.97924	-2.97924
891000	-2.0757	-2.0757
891500	-2.29548	-2.29548
892000	-3.12576	-3.12576
892500	-2.51526	-2.51526
893000	-2.0757	-2.0757
893500	-3.5409	-3.5409
894000	-3.49206	-3.49206
894500	-4.95726	-4.95726
895000	-3.07692	-3.07692
895500	-2.34432	-2.34432
896000	-2.0757	-2.0757
896500	-1.73382	-1.73382
897000	-2.88156	-2.88156
897500	-3.58974	-3.58974
898000	-3.02808	-3.02808
898500	-2.12454	-2.12454
899000	-2.61294	-2.61294
899500	-4.54213	-4.54213
900000	-3.83394	-3.83394
900500	-2.78388	-2.78388
901000	-2.9304	-2.9304
901500	-1.8315	-1.8315
902000	-1.92918	-1.92918
902500	-2.90598	-2.90598
903000	-4.32234	-4.32234
903500	-2.78388	-2.78388
904000	-4.20024	-4.20024
904500	-5.15262	-5.15262
905000	-4.17582	-4.17582
905500	-2.1978	-2.1978
906000	-3.12576	-3.12576
906500	-4.44444	-4.44444
907000	-5.76313	-5.76313
907500	-3.83394	-3.83394
908000	-5.95849	-5.95849
908500	-5.49451	-5.49451
909000	-4.44444	-4.44444
909500	-5.83639	-5.83639
910000	-6.61783	-6.61783
910500	-5.73871	-5.73871
911000	-5.49451	-5.49451
911500	-3.51648	-3.51648
912000	-2.41758	-2.41758
912500	-2.1978	-2.1978
913000	-2.27106	-2.27106
913500	-2.90598	-2.90598
914000	-2.95482	-2.95482
914500	-4.68865	-4.68865
915000	-5.64103	-5.64103
915500	-2.5641	-2.5641
916000	-3.15018	-3.15018
916500	-5.61661	-5.61661
917000	-3.24786	-3.24786
917500	-3.71184	-3.71184
918000	-4.42002	-4.42002
918500	-2.88156	-2.88156
919000	-3.22344	-3.22344
919500	-3.73626	-3.73626
920000	-1.44078	-1.44078
920500	-2.90598	-2.90598
921000	-3.44322	-3.44322
921500	-3.44322	-3.44322
922000	-4.46886	-4.46886
922500	-5.2503	-5.2503
923000	-2.3199	-2.3199
923500	-4.17582	-4.17582
924000	-6.03175	-6.03175
924500	-4.5177	-4.5177
925000	-6.78877	-6.78877
925500	-3.88278	-3.88278
926000	-3.15018	-3.15018
926500	-3.9072	-3.9072
927000	-2.9304	-2.9304
927500	-2.5641	-2.5641
928000	-2.75946	-2.75946
928500	-2.71062	-2.71062
929000	-2.9304	-2.9304
929500	-4.90843	-4.90843
930000	-4.73749	-4.73749
930500	-3.9072	-3.9072
931000	-3.32112	-3.32112
931500	-3.10134	-3.10134
932000	-4.00488	-4.00488
932500	-3.80952	-3.80952
933000	-2.97924	-2.97924
933500	-2.85714	-2.85714
934000	-4.17582	-4.17582
934500	-3.27228	-3.27228
935000	-3.63858	-3.63858
935500	-4.12698	-4.12698
936000	-4.54213	-4.54213
936500	-1.5873	-1.5873
937000	-2.95482	-2.95482
937500	-3.58974	-3.58974
938000	-4.20024	-4.20024
938500	-3.39438	-3.39438
939000	-2.75946	-2.75946
939500	-4.20024	-4.20024
940000	-2.83272	-2.83272
940500	-2.85714	-2.85714
941000	-4.07814	-4.07814
941500	-3.4188	-3.4188
942000	-1.88034	-1.88034
942500	-2.66178	-2.66178
943000	-3.32112	-3.32112
943500	-1.88034	-1.88034
944000	-1.51404	-1.51404
944500	-4.5177	-4.5177
945000	-2.71062	-2.71062
945500	-2.73504	-2.73504
946000	-3.85836	-3.85836
946500	-3.5409	-3.5409
947000	-3.39438	-3.39438
947500	-2.12454	-2.12454
948000	-3.61416	-3.61416
948500	-4.17582	-4.17582
949000	-4.20024	-4.20024
949500	-2.51526	-2.51526
950000	-2.41758	-2.41758
950500	-2.78388	-2.78388
951000	-3.46764	-3.46764
951500	-2.39316	-2.39316
952000	-4.17582	-4.17582
952500	-5.71429	-5.71429
953000	-3.10134	-3.10134
953500	-2.8083	-2.8083
954000	-5.27473	-5.27473
954500	-7.03297	-7.03297
955000	-4.44444	-4.44444
955500	-5.17704	-5.17704
956000	-6.76435	-6.76435
956500	-6.66667	-6.66667
957000	-6.32479	-6.32479
957500	-5.44566	-5.44566
958000	-2.29548	-2.29548
958500	-3.9072	-3.9072
959000	-2.14896	-2.14896
959500	-3.51648	-3.51648
960000	-2.05128	-2.05128
960500	-2.49084	-2.49084
961000	-3.9072	-3.9072
961500	-3.02808	-3.02808
962000	-3.61416	-3.61416
962500	-4.44444	-4.44444
963000	-5.56777	-5.56777
963500	-4.3956	-4.3956
964000	-4.66423	-4.66423
964500	-4.81074	-4.81074
965000	-3.95604	-3.95604
965500	-5.59218	-5.59218
966000	-5.05495	-5.05495
966500	-3.85836	-3.85836
967000	-3.61416	-3.61416
967500	-1.7094	-1.7094
968000	-2.51526	-2.51526
968500	-3.56532	-3.56532
969000	-4.32234	-4.32234
969500	-3.93162	-3.93162
970000	-3.22344	-3.22344
970500	-2.34432	-2.34432
971000	-4.1514	-4.1514
971500	-6.05617	-6.05617
972000	-3.51648	-3.51648
972500	-5.51893	-5.51893
973000	-4.05372	-4.05372
973500	-4.0293	-4.0293
974000	-5.29915	-5.29915
974500	-2.8083	-2.8083
975000	-1.78266	-1.78266
975500	-4.34677	-4.34677
976000	-4.6398	-4.6398
976500	-4.0293	-4.0293
977000	-3.22344	-3.22344
977500	-4.17582	-4.17582
978000	-3.63858	-3.63858
978500	-2.90598	-2.90598
979000	-2.66178	-2.66178
979500	-4.0293	-4.0293
980000	-3.27228	-3.27228
980500	-5.27473	-5.27473
981000	-3.63858	-3.63858
981500	-2.88156	-2.88156
982000	-5.64103	-5.64103
982500	-3.12576	-3.12576
983000	-3.10134	-3.10134
983500	-3.32112	-3.32112
984000	-2.34432	-2.34432
984500	-2.00244	-2.00244
985000	-2.5641	-2.5641
985500	-4.6398	-4.6398
986000	-3.24786	-3.24786
986500	-1.51404	-1.51404
987000	-2.61294	-2.61294
987500	-3.51648	-3.51648
988000	-4.29793	-4.29793
988500	-4.10256	-4.10256
989000	-1.75824	-1.75824
989500	-1.61172	-1.61172
990000	-5.10379	-5.10379
990500	-2.02686	-2.02686
991000	-3.9072	-3.9072
991500	-3.88278	-3.88278
992000	-2.36874	-2.36874
992500	-3.80952	-3.80952
993000	-2.24664	-2.24664
993500	-5.17704	-5.17704
994000	-5.39682	-5.39682
994500	-5.44566	-5.44566
995000	-5.2503	-5.2503
995500	-3.44322	-3.44322
996000	-7.03297	-7.03297
996500	-2.41758	-2.41758
997000	-3.24786	-3.24786
997500	-3.76068	-3.76068
998000	-3.95604	-3.95604
998500	-1.92918	-1.92918
999000	-2.85714	-2.85714
[truncated: 5,667 more rows]

## Sheet: Octyl
		0
0	-1.68498	-1.68498		600000	-9
500	-2.5641	-2.5641
1000	-2.5641	-2.5641		600000	-9
1500	-3.71184	-3.71184		800000	-9
2000	-3.76068	-3.76068		600000	-9
2500	-0.757021	-0.757021		600000	-14
3000	-1.00122	-1.00122
3500	-2.39316	-2.39316
4000	-2.63736	-2.63736		0	-2.3
4500	-2.75946	-2.75946		5000000	-2.3
5000	-1.8315	-1.8315
5500	-1.90476	-1.90476		0	-3.3
6000	-1.26984	-1.26984		5000000	-3.3
6500	-2.90598	-2.90598
7000	-1.44078	-1.44078		0	-5.8
7500	-2.05128	-2.05128		5000000	-5.8
8000	-2.02686	-2.02686
8500	-2.34432	-2.34432
9000	-2.442	-2.442
9500	-1.9536	-1.9536
10000	-4.12698	-4.12698
10500	-2.97924	-2.97924
11000	-2.36874	-2.36874
11500	-3.00366	-3.00366
12000	-2.78388	-2.78388
12500	-2.27106	-2.27106
13000	-2.53968	-2.53968
13500	-2.46642	-2.46642
14000	-2.29548	-2.29548
14500	-1.97802	-1.97802
15000	-2.41758	-2.41758
15500	-1.14774	-1.14774
16000	-1.97802	-1.97802
16500	-3.46764	-3.46764
17000	-2.17338	-2.17338
17500	-1.92918	-1.92918
18000	-2.73504	-2.73504
18500	-2.02686	-2.02686
19000	-0.732601	-0.732601
19500	-2.58852	-2.58852
20000	-3.85836	-3.85836
20500	-4.46886	-4.46886
21000	-1.92918	-1.92918
21500	-1.63614	-1.63614
22000	-2.88156	-2.88156
22500	-2.17338	-2.17338
23000	-2.73504	-2.73504
23500	-3.32112	-3.32112
24000	-3.10134	-3.10134
24500	-1.5873	-1.5873
25000	-2.02686	-2.02686
25500	-2.36874	-2.36874
26000	-1.68498	-1.68498
26500	-1.80708	-1.80708
27000	-2.22222	-2.22222
27500	-2.83272	-2.83272
28000	-1.97802	-1.97802
28500	-2.53968	-2.53968
29000	-2.41758	-2.41758
29500	-2.29548	-2.29548
30000	-2.8083	-2.8083
30500	-2.90598	-2.90598
31000	-2.41758	-2.41758
31500	-3.0525	-3.0525
32000	-2.36874	-2.36874
32500	-2.12454	-2.12454
33000	-2.95482	-2.95482
33500	-3.07692	-3.07692
34000	-1.61172	-1.61172
34500	-1.75824	-1.75824
35000	-2.3199	-2.3199
35500	-2.8083	-2.8083
36000	-1.41636	-1.41636
36500	-2.66178	-2.66178
37000	-2.00244	-2.00244
37500	-1.92918	-1.92918
38000	-1.97802	-1.97802
38500	-2.36874	-2.36874
39000	-2.58852	-2.58852
39500	-2.61294	-2.61294
40000	-2.88156	-2.88156
40500	-2.1978	-2.1978
41000	-3.24786	-3.24786
41500	-2.53968	-2.53968
42000	-3.0525	-3.0525
42500	-2.9304	-2.9304
43000	-3.44322	-3.44322
43500	-1.51404	-1.51404
44000	-2.71062	-2.71062
44500	-1.97802	-1.97802
45000	-2.29548	-2.29548
45500	-3.22344	-3.22344
46000	-2.00244	-2.00244
46500	-0.561661	-0.561661
47000	-0.903541	-0.903541
47500	-1.24542	-1.24542
48000	-1.85592	-1.85592
48500	-1.73382	-1.73382
49000	-2.61294	-2.61294
49500	-3.19902	-3.19902
50000	-2.95482	-2.95482
50500	-1.92918	-1.92918
51000	-1.17216	-1.17216
51500	-3.5409	-3.5409
52000	-2.90598	-2.90598
52500	-3.1746	-3.1746
53000	-2.71062	-2.71062
53500	-1.8315	-1.8315
54000	-1.48962	-1.48962
54500	-2.39316	-2.39316
55000	-1.5873	-1.5873
55500	-1.39194	-1.39194
56000	-1.63614	-1.63614
56500	-2.46642	-2.46642
57000	-1.44078	-1.44078
57500	-0.830281	-0.830281
58000	-2.34432	-2.34432
58500	-2.6862	-2.6862
59000	-2.0757	-2.0757
59500	-1.88034	-1.88034
60000	-2.39316	-2.39316
60500	-1.80708	-1.80708
61000	-3.56532	-3.56532
61500	-3.663	-3.663
62000	-2.3199	-2.3199
62500	-1.7094	-1.7094
63000	-2.61294	-2.61294
63500	-1.36752	-1.36752
64000	-2.12454	-2.12454
64500	-1.12332	-1.12332
65000	-1.39194	-1.39194
65500	-2.73504	-2.73504
66000	-1.75824	-1.75824
66500	-0.34188	-0.34188
67000	-2.14896	-2.14896
67500	-1.36752	-1.36752
68000	-2.10012	-2.10012
68500	-2.95482	-2.95482
69000	-3.19902	-3.19902
69500	-2.66178	-2.66178
70000	-1.9536	-1.9536
70500	-2.27106	-2.27106
71000	-2.8083	-2.8083
71500	-2.71062	-2.71062
72000	-3.24786	-3.24786
72500	-3.1746	-3.1746
73000	-3.02808	-3.02808
73500	-2.51526	-2.51526
74000	-2.61294	-2.61294
74500	-2.78388	-2.78388
75000	-2.53968	-2.53968
75500	-0.46398	-0.46398
76000	-0.903541	-0.903541
76500	-2.73504	-2.73504
77000	-2.61294	-2.61294
77500	-2.36874	-2.36874
78000	-0.4884	-0.4884
78500	-2.8083	-2.8083
79000	-2.12454	-2.12454
79500	-2.71062	-2.71062
80000	-1.8315	-1.8315
80500	-2.39316	-2.39316
81000	-3.32112	-3.32112
81500	-2.10012	-2.10012
82000	-2.24664	-2.24664
82500	-3.27228	-3.27228
83000	-2.61294	-2.61294
83500	-2.9304	-2.9304
84000	-3.00366	-3.00366
84500	-1.24542	-1.24542
85000	-0.903541	-0.903541
85500	-1.221	-1.221
86000	-1.221	-1.221
86500	-2.27106	-2.27106
87000	-2.85714	-2.85714
87500	-3.19902	-3.19902
88000	-0.732601	-0.732601
88500	-2.17338	-2.17338
89000	-2.41758	-2.41758
89500	-2.17338	-2.17338
90000	-2.02686	-2.02686
90500	-2.0757	-2.0757
91000	-2.73504	-2.73504
91500	-2.61294	-2.61294
92000	-1.85592	-1.85592
92500	-1.0989	-1.0989
93000	-1.61172	-1.61172
93500	-2.49084	-2.49084
94000	-2.9304	-2.9304
94500	-2.9304	-2.9304
95000	-2.1978	-2.1978
95500	-1.9536	-1.9536
96000	-1.0989	-1.0989
96500	-1.14774	-1.14774
97000	-1.14774	-1.14774
97500	-1.53846	-1.53846
98000	-2.53968	-2.53968
98500	-2.71062	-2.71062
99000	-3.22344	-3.22344
99500	-2.53968	-2.53968
100000	-2.27106	-2.27106
100500	-2.53968	-2.53968
101000	-2.24664	-2.24664
101500	-3.07692	-3.07692
102000	-2.0757	-2.0757
102500	-2.24664	-2.24664
103000	-1.8315	-1.8315
103500	-2.49084	-2.49084
104000	-2.78388	-2.78388
104500	-2.3199	-2.3199
105000	-1.5873	-1.5873
105500	-1.0989	-1.0989
106000	-0.952381	-0.952381
106500	-2.51526	-2.51526
107000	-2.63736	-2.63736
107500	-3.24786	-3.24786
108000	-0.903541	-0.903541
108500	-1.66056	-1.66056
109000	-1.7094	-1.7094
109500	-3.36996	-3.36996
110000	-3.34554	-3.34554
110500	-4.29793	-4.29793
111000	-1.88034	-1.88034
111500	-2.49084	-2.49084
112000	-2.22222	-2.22222
112500	-1.7094	-1.7094
113000	-2.24664	-2.24664
113500	-2.41758	-2.41758
114000	-3.58974	-3.58974
114500	-2.10012	-2.10012
115000	-3.1746	-3.1746
115500	-2.49084	-2.49084
116000	-2.02686	-2.02686
116500	-0.610501	-0.610501
117000	-2.3199	-2.3199
117500	-1.53846	-1.53846
118000	-1.78266	-1.78266
118500	-3.0525	-3.0525
119000	-3.10134	-3.10134
119500	-1.80708	-1.80708
120000	-3.63858	-3.63858
120500	-2.63736	-2.63736
121000	-1.90476	-1.90476
121500	-2.34432	-2.34432
122000	-3.0525	-3.0525
122500	-3.5409	-3.5409
123000	-2.46642	-2.46642
123500	-2.02686	-2.02686
124000	-2.27106	-2.27106
124500	-2.66178	-2.66178
125000	-2.73504	-2.73504
125500	-1.14774	-1.14774
126000	-2.46642	-2.46642
126500	-1.00122	-1.00122
127000	-3.0525	-3.0525
127500	-1.97802	-1.97802
128000	-2.22222	-2.22222
128500	-1.92918	-1.92918
129000	-3.58974	-3.58974
129500	-2.14896	-2.14896
130000	-0.952381	-0.952381
130500	-3.44322	-3.44322
131000	-2.41758	-2.41758
131500	-2.66178	-2.66178
132000	-1.68498	-1.68498
132500	-4.32234	-4.32234
133000	-2.27106	-2.27106
133500	-2.12454	-2.12454
134000	-2.97924	-2.97924
134500	-1.85592	-1.85592
135000	-3.00366	-3.00366
135500	-1.02564	-1.02564
136000	-1.9536	-1.9536
136500	-3.19902	-3.19902
137000	-1.29426	-1.29426
137500	-0.830281	-0.830281
138000	-1.31868	-1.31868
138500	-1.12332	-1.12332
139000	-3.00366	-3.00366
139500	-4.2735	-4.2735
140000	-2.71062	-2.71062
140500	-2.442	-2.442
141000	-1.97802	-1.97802
141500	-2.6862	-2.6862
142000	-2.73504	-2.73504
142500	-2.22222	-2.22222
143000	-2.71062	-2.71062
143500	-2.14896	-2.14896
144000	-2.3199	-2.3199
144500	-1.221	-1.221
145000	-1.78266	-1.78266
145500	-2.24664	-2.24664
146000	-2.51526	-2.51526
146500	-1.73382	-1.73382
147000	-1.221	-1.221
147500	-3.0525	-3.0525
148000	-2.51526	-2.51526
148500	-1.24542	-1.24542
149000	-2.46642	-2.46642
149500	-0.927961	-0.927961
150000	-3.49206	-3.49206
150500	-2.58852	-2.58852
151000	-3.5409	-3.5409
151500	-2.97924	-2.97924
152000	-2.12454	-2.12454
152500	-2.22222	-2.22222
153000	-2.71062	-2.71062
153500	-1.07448	-1.07448
154000	-3.00366	-3.00366
154500	-2.66178	-2.66178
155000	-2.75946	-2.75946
155500	-3.24786	-3.24786
156000	-2.27106	-2.27106
156500	-0.04884	-0.04884
157000	-1.51404	-1.51404
157500	-2.34432	-2.34432
158000	-2.39316	-2.39316
158500	-2.90598	-2.90598
159000	-2.6862	-2.6862
159500	-1.85592	-1.85592
160000	-2.27106	-2.27106
160500	-2.24664	-2.24664
161000	-3.24786	-3.24786
161500	-3.51648	-3.51648
162000	-2.49084	-2.49084
162500	-2.3199	-2.3199
163000	-1.92918	-1.92918
163500	-2.39316	-2.39316
164000	-2.73504	-2.73504
164500	-3.27228	-3.27228
165000	-2.73504	-2.73504
165500	-1.5873	-1.5873
166000	-2.24664	-2.24664
166500	-1.39194	-1.39194
167000	-1.24542	-1.24542
167500	-2.66178	-2.66178
168000	-2.90598	-2.90598
168500	-2.58852	-2.58852
169000	-1.88034	-1.88034
169500	-0.879121	-0.879121
170000	-2.24664	-2.24664
170500	-1.73382	-1.73382
171000	-2.49084	-2.49084
171500	-2.90598	-2.90598
172000	-2.66178	-2.66178
172500	-2.02686	-2.02686
173000	-2.17338	-2.17338
173500	-3.58974	-3.58974
174000	-1.68498	-1.68498
174500	-2.78388	-2.78388
175000	-1.41636	-1.41636
175500	-1.00122	-1.00122
176000	-1.41636	-1.41636
176500	-2.12454	-2.12454
177000	-1.41636	-1.41636
177500	-3.32112	-3.32112
178000	-2.12454	-2.12454
178500	-2.97924	-2.97924
179000	-1.56288	-1.56288
179500	-1.61172	-1.61172
180000	-1.9536	-1.9536
180500	-3.15018	-3.15018
181000	-2.41758	-2.41758
181500	-3.24786	-3.24786
182000	-0.561661	-0.561661
182500	-1.44078	-1.44078
183000	-2.5641	-2.5641
183500	-2.97924	-2.97924
184000	-3.27228	-3.27228
184500	-2.9304	-2.9304
185000	-1.61172	-1.61172
185500	-2.1978	-2.1978
186000	-1.53846	-1.53846
186500	-1.24542	-1.24542
187000	-2.1978	-2.1978
187500	-2.9304	-2.9304
188000	-1.56288	-1.56288
188500	-1.48962	-1.48962
189000	-2.27106	-2.27106
189500	-1.97802	-1.97802
190000	-4.00488	-4.00488
190500	-2.41758	-2.41758
191000	-2.5641	-2.5641
191500	-1.14774	-1.14774
192000	-2.85714	-2.85714
192500	-2.39316	-2.39316
193000	-2.58852	-2.58852
193500	-3.12576	-3.12576
194000	-2.73504	-2.73504
194500	-2.3199	-2.3199
195000	-1.63614	-1.63614
195500	-2.22222	-2.22222
196000	-1.75824	-1.75824
196500	-1.92918	-1.92918
197000	-3.00366	-3.00366
197500	-2.6862	-2.6862
198000	-1.221	-1.221
198500	-2.1978	-2.1978
199000	-2.58852	-2.58852
199500	-3.39438	-3.39438
200000	-3.88278	-3.88278
200500	-2.27106	-2.27106
201000	-2.02686	-2.02686
201500	-1.90476	-1.90476
202000	-2.02686	-2.02686
202500	-1.9536	-1.9536
203000	-2.41758	-2.41758
203500	-3.10134	-3.10134
204000	-2.66178	-2.66178
204500	-2.00244	-2.00244
205000	-1.41636	-1.41636
205500	-2.12454	-2.12454
206000	-2.41758	-2.41758
206500	-1.63614	-1.63614
207000	-1.90476	-1.90476
207500	-2.12454	-2.12454
208000	-3.00366	-3.00366
208500	-3.85836	-3.85836
209000	-2.71062	-2.71062
209500	-2.78388	-2.78388
210000	-3.85836	-3.85836
210500	-3.93162	-3.93162
211000	-5.42125	-5.42125
211500	-5.37241	-5.37241
212000	-3.85836	-3.85836
212500	-4.56654	-4.56654
213000	-3.24786	-3.24786
213500	-2.51526	-2.51526
214000	-2.39316	-2.39316
214500	-4.90843	-4.90843
215000	-3.93162	-3.93162
215500	-3.36996	-3.36996
216000	-3.71184	-3.71184
216500	-5.12821	-5.12821
217000	-3.10134	-3.10134
217500	-2.10012	-2.10012
218000	-2.58852	-2.58852
218500	-4.10256	-4.10256
219000	-5.07937	-5.07937
219500	-3.63858	-3.63858
220000	-4.0293	-4.0293
220500	-3.83394	-3.83394
221000	-3.2967	-3.2967
221500	-3.1746	-3.1746
222000	-5.66545	-5.66545
222500	-2.97924	-2.97924
223000	-3.44322	-3.44322
223500	-3.49206	-3.49206
224000	-4.07814	-4.07814
224500	-3.98046	-3.98046
225000	-3.56532	-3.56532
225500	-4.29793	-4.29793
226000	-3.51648	-3.51648
226500	-3.44322	-3.44322
227000	-2.17338	-2.17338
227500	-2.78388	-2.78388
228000	-3.32112	-3.32112
228500	-3.58974	-3.58974
229000	-5.71429	-5.71429
229500	-7.20391	-7.20391
230000	-4.49329	-4.49329
230500	-4.07814	-4.07814
231000	-3.51648	-3.51648
231500	-3.63858	-3.63858
232000	-5.73871	-5.73871
232500	-6.42247	-6.42247
233000	-4.34677	-4.34677
233500	-5.56777	-5.56777
234000	-5.64103	-5.64103
234500	-4.61538	-4.61538
235000	-4.12698	-4.12698
235500	-3.4188	-3.4188
236000	-1.88034	-1.88034
236500	-3.15018	-3.15018
237000	-2.34432	-2.34432
237500	-3.83394	-3.83394
238000	-1.53846	-1.53846
238500	-3.56532	-3.56532
239000	-4.07814	-4.07814
239500	-3.73626	-3.73626
240000	-3.49206	-3.49206
240500	-4.83516	-4.83516
241000	-4.29793	-4.29793
241500	-4.0293	-4.0293
242000	-4.49329	-4.49329
242500	-4.32234	-4.32234
243000	-3.51648	-3.51648
243500	-3.663	-3.663
244000	-3.19902	-3.19902
244500	-3.68742	-3.68742
245000	-4.5177	-4.5177
245500	-3.4188	-3.4188
246000	-2.49084	-2.49084
246500	-1.4652	-1.4652
247000	-3.15018	-3.15018
247500	-3.51648	-3.51648
248000	-3.27228	-3.27228
248500	-4.49329	-4.49329
249000	-4.93285	-4.93285
249500	-5.59218	-5.59218
250000	-7.10623	-7.10623
250500	-5.88523	-5.88523
251000	-4.7619	-4.7619
251500	-5.47009	-5.47009
252000	-4.85959	-4.85959
252500	-5.44566	-5.44566
253000	-5.29915	-5.29915
253500	-2.49084	-2.49084
254000	-6.03175	-6.03175
254500	-4.73749	-4.73749
255000	-3.00366	-3.00366
255500	-3.7851	-3.7851
256000	-5.51893	-5.51893
256500	-6.44689	-6.44689
257000	-3.02808	-3.02808
257500	-3.1746	-3.1746
258000	-2.61294	-2.61294
258500	-3.61416	-3.61416
259000	-3.32112	-3.32112
259500	-5.29915	-5.29915
260000	-8.27839	-8.27839
260500	-4.12698	-4.12698
261000	-2.6862	-2.6862
261500	-5.03052	-5.03052
262000	-3.85836	-3.85836
262500	-4.32234	-4.32234
263000	-4.42002	-4.42002
263500	-5.71429	-5.71429
264000	-5.88523	-5.88523
264500	-4.61538	-4.61538
265000	-2.73504	-2.73504
265500	-2.6862	-2.6862
266000	-3.00366	-3.00366
266500	-2.5641	-2.5641
267000	-2.71062	-2.71062
267500	-2.0757	-2.0757
268000	-3.46764	-3.46764
268500	-3.02808	-3.02808
269000	-4.29793	-4.29793
269500	-2.90598	-2.90598
270000	-6.05617	-6.05617
270500	-7.49695	-7.49695
271000	-8.00977	-8.00977
271500	-3.27228	-3.27228
272000	-1.44078	-1.44078
272500	-4.1514	-4.1514
273000	-6.47131	-6.47131
273500	-6.54457	-6.54457
274000	-4.61538	-4.61538
274500	-5.81197	-5.81197
275000	-4.37118	-4.37118
275500	-4.49329	-4.49329
276000	-2.41758	-2.41758
276500	-4.7619	-4.7619
277000	-6.08059	-6.08059
277500	-5.47009	-5.47009
278000	-2.39316	-2.39316
278500	-1.97802	-1.97802
279000	-2.22222	-2.22222
279500	-4.46886	-4.46886
280000	-6.91087	-6.91087
280500	-4.29793	-4.29793
281000	-4.44444	-4.44444
281500	-4.66423	-4.66423
282000	-3.9072	-3.9072
282500	-3.7851	-3.7851
283000	-2.8083	-2.8083
283500	-3.85836	-3.85836
284000	-2.6862	-2.6862
284500	-3.24786	-3.24786
285000	-4.32234	-4.32234
285500	-4.2735	-4.2735
286000	-2.75946	-2.75946
286500	-2.6862	-2.6862
287000	-3.98046	-3.98046
287500	-4.68865	-4.68865
288000	-5.95849	-5.95849
288500	-2.63736	-2.63736
289000	-3.51648	-3.51648
289500	-5.05495	-5.05495
290000	-5.78755	-5.78755
290500	-5.47009	-5.47009
291000	-3.02808	-3.02808
291500	-4.1514	-4.1514
292000	-4.12698	-4.12698
292500	-4.10256	-4.10256
293000	-3.07692	-3.07692
293500	-5.20146	-5.20146
294000	-5.86081	-5.86081
294500	-5.44566	-5.44566
295000	-3.58974	-3.58974
295500	-3.71184	-3.71184
296000	-2.41758	-2.41758
296500	-2.88156	-2.88156
297000	-2.39316	-2.39316
297500	-4.32234	-4.32234
298000	-3.32112	-3.32112
298500	-3.02808	-3.02808
299000	-3.00366	-3.00366
299500	-3.2967	-3.2967
300000	-4.46886	-4.46886
300500	-4.81074	-4.81074
301000	-5.03052	-5.03052
301500	-3.68742	-3.68742
302000	-5.54335	-5.54335
302500	-4.73749	-4.73749
303000	-2.88156	-2.88156
303500	-3.32112	-3.32112
304000	-4.49329	-4.49329
304500	-7.57021	-7.57021
305000	-3.4188	-3.4188
305500	-3.93162	-3.93162
306000	-5.2503	-5.2503
306500	-7.17949	-7.17949
307000	-4.24908	-4.24908
307500	-4.10256	-4.10256
308000	-4.29793	-4.29793
308500	-5.98291	-5.98291
309000	-3.95604	-3.95604
309500	-2.90598	-2.90598
310000	-3.44322	-3.44322
310500	-3.10134	-3.10134
311000	-2.05128	-2.05128
311500	-3.663	-3.663
312000	-3.85836	-3.85836
312500	-3.49206	-3.49206
313000	-3.93162	-3.93162
313500	-3.46764	-3.46764
314000	-4.85959	-4.85959
314500	-4.61538	-4.61538
315000	-5.27473	-5.27473
315500	-2.14896	-2.14896
316000	-3.61416	-3.61416
316500	-3.663	-3.663
317000	-3.32112	-3.32112
317500	-2.39316	-2.39316
318000	-2.66178	-2.66178
318500	-5.71429	-5.71429
319000	-5.20146	-5.20146
319500	-3.51648	-3.51648
320000	-4.98168	-4.98168
320500	-7.27717	-7.27717
321000	-7.30159	-7.30159
321500	-3.80952	-3.80952
322000	-5.20146	-5.20146
322500	-3.4188	-3.4188
323000	-4.54213	-4.54213
323500	-5.71429	-5.71429
324000	-5.10379	-5.10379
324500	-4.7619	-4.7619
325000	-5.93407	-5.93407
325500	-1.14774	-1.14774
326000	-3.22344	-3.22344
326500	-4.0293	-4.0293
327000	-3.02808	-3.02808
327500	-2.22222	-2.22222
328000	-2.6862	-2.6862
328500	-3.5409	-3.5409
329000	-4.73749	-4.73749
329500	-6.20269	-6.20269
330000	-6.08059	-6.08059
330500	-3.1746	-3.1746
331000	-6.47131	-6.47131
331500	-6.49573	-6.49573
332000	-5.76313	-5.76313
332500	-5.59218	-5.59218
333000	-4.61538	-4.61538
333500	-5.49451	-5.49451
334000	-3.68742	-3.68742
334500	-4.73749	-4.73749
335000	-5.32357	-5.32357
335500	-4.54213	-4.54213
336000	-4.61538	-4.61538
336500	-6.17827	-6.17827
337000	-3.56532	-3.56532
337500	-6.56899	-6.56899
338000	-5.64103	-5.64103
338500	-6.49573	-6.49573
339000	-5.03052	-5.03052
339500	-3.4188	-3.4188
340000	-2.46642	-2.46642
340500	-2.17338	-2.17338
341000	-4.05372	-4.05372
341500	-6.81319	-6.81319
342000	-3.58974	-3.58974
342500	-6.54457	-6.54457
343000	-4.0293	-4.0293
343500	-3.58974	-3.58974
344000	-2.39316	-2.39316
344500	-3.1746	-3.1746
345000	-3.80952	-3.80952
345500	-5.73871	-5.73871
346000	-4.42002	-4.42002
346500	-2.83272	-2.83272
347000	-3.95604	-3.95604
347500	-5.68987	-5.68987
348000	-5.05495	-5.05495
348500	-4.56654	-4.56654
349000	-4.0293	-4.0293
349500	-2.51526	-2.51526
350000	-3.83394	-3.83394
350500	-2.83272	-2.83272
351000	-4.93285	-4.93285
351500	-3.1746	-3.1746
352000	-4.5177	-4.5177
352500	-5.68987	-5.68987
353000	-5.17704	-5.17704
353500	-6.17827	-6.17827
354000	-5.86081	-5.86081
354500	-3.44322	-3.44322
355000	-6.39805	-6.39805
355500	-7.13065	-7.13065
356000	-3.34554	-3.34554
356500	-2.41758	-2.41758
357000	-2.58852	-2.58852
357500	-2.29548	-2.29548
358000	-5.88523	-5.88523
358500	-2.88156	-2.88156
359000	-1.85592	-1.85592
359500	-6.88645	-6.88645
360000	-7.15507	-7.15507
360500	-7.91209	-7.91209
361000	-5.15262	-5.15262
361500	-4.68865	-4.68865
362000	-6.73993	-6.73993
362500	-6.00733	-6.00733
363000	-6.05617	-6.05617
363500	-4.88401	-4.88401
364000	-5.17704	-5.17704
364500	-5.61661	-5.61661
365000	-4.20024	-4.20024
365500	-3.56532	-3.56532
366000	-6.59341	-6.59341
366500	-5.90965	-5.90965
367000	-6.66667	-6.66667
367500	-5.20146	-5.20146
368000	-5.76313	-5.76313
368500	-4.73749	-4.73749
369000	-4.5177	-4.5177
369500	-6.42247	-6.42247
370000	-5.61661	-5.61661
370500	-5.05495	-5.05495
371000	-1.97802	-1.97802
371500	-5.81197	-5.81197
372000	-5.71429	-5.71429
372500	-5.05495	-5.05495
373000	-3.34554	-3.34554
373500	-3.2967	-3.2967
374000	-5.27473	-5.27473
374500	-4.95726	-4.95726
375000	-7.30159	-7.30159
375500	-5.59218	-5.59218
376000	-2.66178	-2.66178
376500	-7.05739	-7.05739
377000	-6.73993	-6.73993
377500	-1.41636	-1.41636
378000	-1.92918	-1.92918
378500	-3.73626	-3.73626
379000	-3.76068	-3.76068
379500	-3.36996	-3.36996
380000	-4.56654	-4.56654
380500	-3.68742	-3.68742
381000	-4.93285	-4.93285
381500	-4.05372	-4.05372
382000	-4.61538	-4.61538
382500	-4.29793	-4.29793
383000	-4.98168	-4.98168
383500	-3.663	-3.663
384000	-2.8083	-2.8083
384500	-2.1978	-2.1978
385000	-5.44566	-5.44566
385500	-6.08059	-6.08059
386000	-6.32479	-6.32479
386500	-5.10379	-5.10379
387000	-5.15262	-5.15262
387500	-4.00488	-4.00488
388000	-4.20024	-4.20024
388500	-4.66423	-4.66423
389000	-5.12821	-5.12821
389500	-7.03297	-7.03297
390000	-5.22588	-5.22588
390500	-5.42125	-5.42125
391000	-4.78632	-4.78632
391500	-7.76557	-7.76557
392000	-6.47131	-6.47131
392500	-5.0061	-5.0061
393000	-3.73626	-3.73626
393500	-3.00366	-3.00366
394000	-3.76068	-3.76068
394500	-5.64103	-5.64103
395000	-5.86081	-5.86081
395500	-5.22588	-5.22588
396000	-4.83516	-4.83516
396500	-4.85959	-4.85959
397000	-3.27228	-3.27228
397500	-2.0757	-2.0757
398000	-2.85714	-2.85714
398500	-5.86081	-5.86081
399000	-6.00733	-6.00733
399500	-2.61294	-2.61294
400000	-3.7851	-3.7851
400500	-4.7619	-4.7619
401000	-3.88278	-3.88278
401500	-6.49573	-6.49573
402000	-4.37118	-4.37118
402500	-6.56899	-6.56899
403000	-5.68987	-5.68987
403500	-5.29915	-5.29915
404000	-4.68865	-4.68865
404500	-4.46886	-4.46886
405000	-6.12943	-6.12943
405500	-5.56777	-5.56777
406000	-5.86081	-5.86081
406500	-4.34677	-4.34677
407000	-4.32234	-4.32234
407500	-4.54213	-4.54213
408000	-4.71307	-4.71307
408500	-3.0525	-3.0525
409000	-2.8083	-2.8083
409500	-3.58974	-3.58974
410000	-4.22466	-4.22466
410500	-6.39805	-6.39805
411000	-4.59096	-4.59096
411500	-4.88401	-4.88401
412000	-6.44689	-6.44689
412500	-5.78755	-5.78755
413000	-6.78877	-6.78877
413500	-4.71307	-4.71307
414000	-4.54213	-4.54213
414500	-4.59096	-4.59096
415000	-3.80952	-3.80952
415500	-5.2503	-5.2503
416000	-2.1978	-2.1978
416500	-2.5641	-2.5641
417000	-4.00488	-4.00488
417500	-3.9072	-3.9072
418000	-4.61538	-4.61538
418500	-4.71307	-4.71307
419000	-6.10501	-6.10501
419500	-6.25153	-6.25153
420000	-7.08181	-7.08181
420500	-7.00855	-7.00855
421000	-5.32357	-5.32357
421500	-6.37363	-6.37363
422000	-5.47009	-5.47009
422500	-5.29915	-5.29915
423000	-5.54335	-5.54335
423500	-5.15262	-5.15262
424000	-4.42002	-4.42002
424500	-5.81197	-5.81197
425000	-6.10501	-6.10501
425500	-1.19658	-1.19658
426000	-3.12576	-3.12576
426500	-3.73626	-3.73626
427000	-6.61783	-6.61783
427500	-6.20269	-6.20269
428000	-4.1514	-4.1514
428500	-3.19902	-3.19902
429000	-4.07814	-4.07814
429500	-3.19902	-3.19902
430000	-2.442	-2.442
430500	-4.12698	-4.12698
431000	-6.30037	-6.30037
431500	-7.96093	-7.96093
432000	-4.93285	-4.93285
432500	-4.44444	-4.44444
433000	-6.91087	-6.91087
433500	-6.76435	-6.76435
434000	-5.17704	-5.17704
434500	-5.17704	-5.17704
435000	-5.49451	-5.49451
435500	-5.61661	-5.61661
436000	-3.36996	-3.36996
436500	-4.66423	-4.66423
437000	-6.76435	-6.76435
437500	-2.9304	-2.9304
438000	-2.6862	-2.6862
438500	-2.71062	-2.71062
439000	-4.22466	-4.22466
439500	-7.52137	-7.52137
440000	-5.98291	-5.98291
440500	-4.6398	-4.6398
441000	-3.15018	-3.15018
441500	-6.03175	-6.03175
442000	-6.00733	-6.00733
442500	-3.00366	-3.00366
443000	-4.22466	-4.22466
443500	-5.73871	-5.73871
444000	-6.03175	-6.03175
444500	-3.98046	-3.98046
445000	-5.68987	-5.68987
445500	-4.68865	-4.68865
446000	-1.31868	-1.31868
446500	-3.80952	-3.80952
447000	-3.4188	-3.4188
447500	-3.10134	-3.10134
448000	-3.4188	-3.4188
448500	-2.97924	-2.97924
449000	-4.00488	-4.00488
449500	-5.2503	-5.2503
450000	-6.44689	-6.44689
450500	-6.86203	-6.86203
451000	-6.22711	-6.22711
451500	-4.17582	-4.17582
452000	-3.663	-3.663
452500	-5.44566	-5.44566
453000	-5.17704	-5.17704
453500	-2.90598	-2.90598
454000	-4.07814	-4.07814
454500	-3.27228	-3.27228
455000	-2.75946	-2.75946
455500	-5.71429	-5.71429
456000	-7.54579	-7.54579
456500	-3.73626	-3.73626
457000	-6.08059	-6.08059
457500	-3.80952	-3.80952
458000	-3.36996	-3.36996
458500	-3.51648	-3.51648
459000	-2.41758	-2.41758
459500	-3.49206	-3.49206
460000	-4.34677	-4.34677
460500	-4.22466	-4.22466
461000	-4.78632	-4.78632
461500	-4.00488	-4.00488
462000	-3.49206	-3.49206
462500	-6.86203	-6.86203
463000	-6.56899	-6.56899
463500	-4.95726	-4.95726
464000	-4.3956	-4.3956
464500	-5.2503	-5.2503
465000	-4.78632	-4.78632
465500	-4.24908	-4.24908
466000	-3.0525	-3.0525
466500	-2.83272	-2.83272
467000	-3.63858	-3.63858
467500	-1.44078	-1.44078
468000	-2.39316	-2.39316
468500	-3.68742	-3.68742
469000	-3.5409	-3.5409
469500	-6.12943	-6.12943
470000	-6.39805	-6.39805
470500	-5.05495	-5.05495
471000	-2.6862	-2.6862
471500	-3.63858	-3.63858
472000	-3.10134	-3.10134
472500	-6.88645	-6.88645
473000	-6.66667	-6.66667
473500	-2.58852	-2.58852
474000	-2.61294	-2.61294
474500	-4.12698	-4.12698
475000	-3.98046	-3.98046
475500	-5.81197	-5.81197
476000	-2.71062	-2.71062
476500	-3.58974	-3.58974
477000	-3.1746	-3.1746
477500	-2.97924	-2.97924
478000	-3.95604	-3.95604
478500	-4.10256	-4.10256
479000	-5.17704	-5.17704
479500	-5.29915	-5.29915
480000	-4.49329	-4.49329
480500	-4.6398	-4.6398
481000	-4.95726	-4.95726
481500	-3.15018	-3.15018
482000	-5.07937	-5.07937
482500	-5.17704	-5.17704
483000	-6.22711	-6.22711
483500	-4.0293	-4.0293
484000	-6.56899	-6.56899
484500	-5.83639	-5.83639
485000	-5.27473	-5.27473
485500	-5.56777	-5.56777
486000	-2.34432	-2.34432
486500	-4.68865	-4.68865
487000	-4.61538	-4.61538
487500	-3.19902	-3.19902
488000	-2.22222	-2.22222
488500	-3.98046	-3.98046
489000	-4.98168	-4.98168
489500	-5.95849	-5.95849
490000	-5.59218	-5.59218
490500	-5.47009	-5.47009
491000	-3.61416	-3.61416
491500	-4.2735	-4.2735
492000	-3.46764	-3.46764
492500	-5.64103	-5.64103
493000	-6.08059	-6.08059
493500	-5.47009	-5.47009
494000	-5.15262	-5.15262
494500	-4.68865	-4.68865
495000	-3.22344	-3.22344
495500	-4.93285	-4.93285
496000	-2.29548	-2.29548
496500	-3.02808	-3.02808
497000	-5.37241	-5.37241
497500	-4.61538	-4.61538
498000	-6.32479	-6.32479
498500	-2.14896	-2.14896
499000	-3.1746	-3.1746
499500	-5.29915	-5.29915
500000	-5.93407	-5.93407
500500	-2.90598	-2.90598
501000	-3.58974	-3.58974
501500	-3.663	-3.663
502000	-4.5177	-4.5177
502500	-7.88767	-7.88767
503000	-6.52015	-6.52015
503500	-5.76313	-5.76313
504000	-6.69109	-6.69109
504500	-4.93285	-4.93285
505000	-5.0061	-5.0061
505500	-4.20024	-4.20024
506000	-4.32234	-4.32234
506500	-2.83272	-2.83272
507000	-3.85836	-3.85836
507500	-6.08059	-6.08059
508000	-6.71551	-6.71551
508500	-4.90843	-4.90843
509000	-6.20269	-6.20269
509500	-4.46886	-4.46886
510000	-3.5409	-3.5409
510500	-5.2503	-5.2503
511000	-3.34554	-3.34554
511500	-6.61783	-6.61783
512000	-6.66667	-6.66667
512500	-5.95849	-5.95849
513000	-5.61661	-5.61661
513500	-5.98291	-5.98291
514000	-3.22344	-3.22344
514500	-5.10379	-5.10379
515000	-4.05372	-4.05372
515500	-5.93407	-5.93407
516000	-4.59096	-4.59096
516500	-5.22588	-5.22588
517000	-3.95604	-3.95604
517500	-1.97802	-1.97802
518000	-6.03175	-6.03175
518500	-6.08059	-6.08059
519000	-5.59218	-5.59218
519500	-3.22344	-3.22344
520000	-3.95604	-3.95604
520500	-4.1514	-4.1514
521000	-4.07814	-4.07814
521500	-6.32479	-6.32479
522000	-6.37363	-6.37363
522500	-4.17582	-4.17582
523000	-5.98291	-5.98291
523500	-7.71673	-7.71673
524000	-6.32479	-6.32479
524500	-5.59218	-5.59218
525000	-5.37241	-5.37241
525500	-5.15262	-5.15262
526000	-6.25153	-6.25153
526500	-2.58852	-2.58852
527000	-3.4188	-3.4188
527500	-5.59218	-5.59218
528000	-2.85714	-2.85714
528500	-2.83272	-2.83272
529000	-4.05372	-4.05372
529500	-5.86081	-5.86081
530000	-5.98291	-5.98291
530500	-7.71673	-7.71673
531000	-5.61661	-5.61661
531500	-5.98291	-5.98291
532000	-5.32357	-5.32357
532500	-3.22344	-3.22344
533000	-3.00366	-3.00366
533500	-1.68498	-1.68498
534000	-2.58852	-2.58852
534500	-2.8083	-2.8083
535000	-5.17704	-5.17704
535500	-4.93285	-4.93285
536000	-4.00488	-4.00488
536500	-4.10256	-4.10256
537000	-4.7619	-4.7619
537500	-4.88401	-4.88401
538000	-2.51526	-2.51526
538500	-4.07814	-4.07814
539000	-3.56532	-3.56532
539500	-2.41758	-2.41758
540000	-3.58974	-3.58974
540500	-3.58974	-3.58974
541000	-6.64225	-6.64225
541500	-4.22466	-4.22466
542000	-3.76068	-3.76068
542500	-4.83516	-4.83516
543000	-4.37118	-4.37118
543500	-3.51648	-3.51648
544000	-6.44689	-6.44689
544500	-6.64225	-6.64225
545000	-1.63614	-1.63614
545500	-5.93407	-5.93407
546000	-7.49695	-7.49695
546500	-5.98291	-5.98291
547000	-3.2967	-3.2967
547500	-5.27473	-5.27473
548000	-6.88645	-6.88645
548500	-6.44689	-6.44689
549000	-5.93407	-5.93407
549500	-5.83639	-5.83639
550000	-2.95482	-2.95482
550500	-5.2503	-5.2503
551000	-4.68865	-4.68865
551500	-4.42002	-4.42002
552000	-2.61294	-2.61294
552500	-6.47131	-6.47131
553000	-4.29793	-4.29793
553500	-3.0525	-3.0525
554000	-3.27228	-3.27228
554500	-3.93162	-3.93162
555000	-4.68865	-4.68865
555500	-5.76313	-5.76313
556000	-4.5177	-4.5177
556500	-3.7851	-3.7851
557000	-4.6398	-4.6398
557500	-4.42002	-4.42002
558000	-4.78632	-4.78632
558500	-5.73871	-5.73871
559000	-7.08181	-7.08181
559500	-6.10501	-6.10501
560000	-4.05372	-4.05372
560500	-4.0293	-4.0293
561000	-3.10134	-3.10134
561500	-6.86203	-6.86203
562000	-3.32112	-3.32112
562500	-6.00733	-6.00733
563000	-4.90843	-4.90843
563500	-2.78388	-2.78388
564000	-6.30037	-6.30037
564500	-5.05495	-5.05495
565000	-5.44566	-5.44566
565500	-3.61416	-3.61416
566000	-6.59341	-6.59341
566500	-6.54457	-6.54457
567000	-6.71551	-6.71551
567500	-4.7619	-4.7619
568000	-5.59218	-5.59218
568500	-6.10501	-6.10501
569000	-5.59218	-5.59218
569500	-6.83761	-6.83761
570000	-4.85959	-4.85959
570500	-3.51648	-3.51648
571000	-6.32479	-6.32479
571500	-3.663	-3.663
572000	-3.98046	-3.98046
572500	-4.00488	-4.00488
573000	-5.37241	-5.37241
573500	-6.52015	-6.52015
574000	-4.20024	-4.20024
574500	-5.42125	-5.42125
575000	-5.81197	-5.81197
575500	-1.17216	-1.17216
576000	-3.19902	-3.19902
576500	-2.90598	-2.90598
577000	-6.49573	-6.49573
577500	-3.1746	-3.1746
578000	-3.58974	-3.58974
578500	-3.00366	-3.00366
579000	-2.63736	-2.63736
579500	-3.7851	-3.7851
580000	-3.2967	-3.2967
580500	-5.37241	-5.37241
581000	-8.59585	-8.59585
581500	-5.49451	-5.49451
582000	-5.12821	-5.12821
582500	-4.7619	-4.7619
583000	-5.95849	-5.95849
583500	-5.88523	-5.88523
584000	-5.51893	-5.51893
584500	-5.27473	-5.27473
585000	-4.81074	-4.81074
585500	-7.76557	-7.76557
586000	-5.07937	-5.07937
586500	-3.00366	-3.00366
587000	-3.58974	-3.58974
587500	-5.88523	-5.88523
588000	-5.34799	-5.34799
588500	-5.78755	-5.78755
589000	-3.9072	-3.9072
589500	-4.12698	-4.12698
590000	-5.86081	-5.86081
590500	-4.73749	-4.73749
591000	-6.66667	-6.66667
591500	-3.12576	-3.12576
592000	-4.7619	-4.7619
592500	-4.10256	-4.10256
593000	-4.32234	-4.32234
593500	-5.10379	-5.10379
594000	-4.61538	-4.61538
594500	-5.78755	-5.78755
595000	-5.39682	-5.39682
595500	-7.15507	-7.15507
596000	-5.71429	-5.71429
596500	-5.22588	-5.22588
597000	-3.2967	-3.2967
597500	-2.83272	-2.83272
598000	-3.07692	-3.07692
598500	-6.59341	-6.59341
599000	-4.88401	-4.88401
599500	-3.98046	-3.98046
600000	-3.83394	-3.83394
600500	-3.51648	-3.51648
601000	-3.51648	-3.51648
601500	-5.86081	-5.86081
602000	-6.52015	-6.52015
602500	-7.54579	-7.54579
603000	-6.32479	-6.32479
603500	-5.0061	-5.0061
604000	-4.34677	-4.34677
604500	-4.54213	-4.54213
605000	-1.8315	-1.8315
605500	-4.00488	-4.00488
606000	-3.73626	-3.73626
606500	-3.68742	-3.68742
607000	-4.37118	-4.37118
607500	-3.58974	-3.58974
608000	-3.4188	-3.4188
608500	-2.71062	-2.71062
609000	-2.8083	-2.8083
609500	-3.7851	-3.7851
610000	-4.2735	-4.2735
610500	-5.51893	-5.51893
611000	-4.49329	-4.49329
611500	-5.22588	-5.22588
612000	-3.56532	-3.56532
612500	-4.29793	-4.29793
613000	-6.61783	-6.61783
613500	-2.75946	-2.75946
614000	-3.68742	-3.68742
614500	-4.10256	-4.10256
615000	-6.86203	-6.86203
615500	-6.98413	-6.98413
616000	-3.58974	-3.58974
616500	-4.0293	-4.0293
617000	-3.22344	-3.22344
617500	-2.63736	-2.63736
618000	-3.58974	-3.58974
618500	-2.97924	-2.97924
619000	-3.7851	-3.7851
619500	-3.51648	-3.51648
620000	-3.88278	-3.88278
620500	-4.0293	-4.0293
621000	-4.2735	-4.2735
621500	-3.88278	-3.88278
622000	-7.81441	-7.81441
622500	-4.78632	-4.78632
623000	-2.46642	-2.46642
623500	-4.17582	-4.17582
624000	-5.2503	-5.2503
624500	-4.7619	-4.7619
625000	-5.49451	-5.49451
625500	-3.5409	-3.5409
626000	-4.5177	-4.5177
626500	-4.90843	-4.90843
627000	-7.22833	-7.22833
627500	-3.36996	-3.36996
628000	-4.49329	-4.49329
628500	-5.37241	-5.37241
629000	-4.1514	-4.1514
629500	-4.20024	-4.20024
630000	-4.10256	-4.10256
630500	-1.92918	-1.92918
631000	-2.46642	-2.46642
631500	-2.85714	-2.85714
632000	-3.9072	-3.9072
632500	-4.05372	-4.05372
633000	-4.78632	-4.78632
633500	-4.46886	-4.46886
634000	-7.42369	-7.42369
634500	-3.19902	-3.19902
635000	-3.12576	-3.12576
635500	-1.8315	-1.8315
636000	-3.63858	-3.63858
636500	-3.93162	-3.93162
637000	-4.3956	-4.3956
637500	-4.93285	-4.93285
638000	-3.98046	-3.98046
638500	-3.24786	-3.24786
639000	-3.58974	-3.58974
639500	-3.83394	-3.83394
640000	-2.78388	-2.78388
640500	-3.61416	-3.61416
641000	-3.10134	-3.10134
641500	-3.9072	-3.9072
642000	-5.93407	-5.93407
642500	-6.34921	-6.34921
643000	-4.22466	-4.22466
643500	-3.85836	-3.85836
644000	-3.9072	-3.9072
644500	-4.17582	-4.17582
645000	-5.76313	-5.76313
645500	-3.32112	-3.32112
646000	-4.95726	-4.95726
646500	-1.80708	-1.80708
647000	-1.3431	-1.3431
647500	-2.14896	-2.14896
648000	-5.05495	-5.05495
648500	-5.93407	-5.93407
649000	-6.00733	-6.00733
649500	-5.98291	-5.98291
650000	-5.56777	-5.56777
650500	-6.00733	-6.00733
651000	-5.66545	-5.66545
651500	-4.95726	-4.95726
652000	-5.56777	-5.56777
652500	-3.7851	-3.7851
653000	-3.34554	-3.34554
653500	-2.36874	-2.36874
654000	-3.36996	-3.36996
654500	-3.46764	-3.46764
655000	-3.83394	-3.83394
655500	-5.44566	-5.44566
656000	-4.73749	-4.73749
656500	-2.88156	-2.88156
657000	-3.7851	-3.7851
657500	-2.53968	-2.53968
658000	-3.22344	-3.22344
658500	-5.54335	-5.54335
659000	-4.42002	-4.42002
659500	-3.2967	-3.2967
660000	-4.0293	-4.0293
660500	-3.80952	-3.80952
661000	-3.61416	-3.61416
661500	-3.58974	-3.58974
662000	-3.51648	-3.51648
662500	-3.5409	-3.5409
663000	-4.2735	-4.2735
663500	-8.03419	-8.03419
664000	-6.83761	-6.83761
664500	-5.34799	-5.34799
665000	-4.0293	-4.0293
665500	-1.78266	-1.78266
666000	-1.63614	-1.63614
666500	-1.78266	-1.78266
667000	-3.44322	-3.44322
667500	-4.0293	-4.0293
668000	-2.71062	-2.71062
668500	-4.90843	-4.90843
669000	-8.59585	-8.59585
669500	-3.98046	-3.98046
670000	-3.85836	-3.85836
670500	-4.93285	-4.93285
671000	-5.0061	-5.0061
671500	-6.49573	-6.49573
672000	-4.5177	-4.5177
672500	-5.98291	-5.98291
673000	-6.76435	-6.76435
673500	-4.85959	-4.85959
674000	-4.59096	-4.59096
674500	-5.20146	-5.20146
675000	-2.95482	-2.95482
675500	-4.5177	-4.5177
676000	-4.1514	-4.1514
676500	-5.76313	-5.76313
677000	-5.86081	-5.86081
677500	-4.0293	-4.0293
678000	-2.63736	-2.63736
678500	-5.51893	-5.51893
679000	-4.42002	-4.42002
679500	-2.0757	-2.0757
680000	-2.90598	-2.90598
680500	-1.75824	-1.75824
681000	-4.71307	-4.71307
681500	-5.64103	-5.64103
682000	-5.95849	-5.95849
682500	-4.24908	-4.24908
683000	-4.32234	-4.32234
683500	-4.44444	-4.44444
684000	-5.78755	-5.78755
684500	-2.58852	-2.58852
685000	-2.61294	-2.61294
685500	-1.8315	-1.8315
686000	-3.27228	-3.27228
686500	-5.73871	-5.73871
687000	-4.7619	-4.7619
687500	-3.49206	-3.49206
688000	-3.22344	-3.22344
688500	-2.85714	-2.85714
689000	-3.10134	-3.10134
689500	-2.34432	-2.34432
690000	-2.29548	-2.29548
690500	-2.88156	-2.88156
691000	-2.53968	-2.53968
691500	-3.27228	-3.27228
692000	-5.95849	-5.95849
692500	-5.03052	-5.03052
693000	-6.10501	-6.10501
693500	-5.76313	-5.76313
694000	-4.83516	-4.83516
694500	-4.98168	-4.98168
695000	-3.0525	-3.0525
695500	-3.32112	-3.32112
696000	-4.6398	-4.6398
696500	-5.29915	-5.29915
697000	-5.15262	-5.15262
697500	-4.78632	-4.78632
698000	-4.2735	-4.2735
698500	-2.36874	-2.36874
699000	-2.53968	-2.53968
699500	-1.88034	-1.88034
700000	-1.05006	-1.05006
700500	-3.34554	-3.34554
701000	-3.51648	-3.51648
701500	-4.34677	-4.34677
702000	-4.54213	-4.54213
702500	-4.90843	-4.90843
703000	-3.9072	-3.9072
703500	-3.83394	-3.83394
704000	-6.42247	-6.42247
704500	-3.83394	-3.83394
705000	-3.93162	-3.93162
705500	-4.68865	-4.68865
706000	-5.73871	-5.73871
706500	-5.03052	-5.03052
707000	-1.90476	-1.90476
707500	-3.12576	-3.12576
708000	-2.8083	-2.8083
708500	-4.07814	-4.07814
709000	-5.54335	-5.54335
709500	-3.1746	-3.1746
710000	-2.97924	-2.97924
710500	-1.78266	-1.78266
711000	-3.63858	-3.63858
711500	-5.29915	-5.29915
712000	-5.17704	-5.17704
712500	-3.19902	-3.19902
713000	-4.49329	-4.49329
713500	-3.85836	-3.85836
714000	-3.24786	-3.24786
714500	-3.00366	-3.00366
715000	-3.1746	-3.1746
715500	-2.83272	-2.83272
716000	-3.19902	-3.19902
716500	-5.56777	-5.56777
717000	-4.37118	-4.37118
717500	-2.5641	-2.5641
718000	-4.1514	-4.1514
718500	-2.51526	-2.51526
719000	-4.22466	-4.22466
719500	-5.17704	-5.17704
720000	-4.00488	-4.00488
720500	-5.95849	-5.95849
721000	-6.78877	-6.78877
721500	-6.32479	-6.32479
722000	-2.27106	-2.27106
722500	-3.32112	-3.32112
723000	-3.02808	-3.02808
723500	-5.20146	-5.20146
724000	-4.00488	-4.00488
724500	-3.0525	-3.0525
725000	-3.19902	-3.19902
725500	-2.5641	-2.5641
726000	-4.37118	-4.37118
726500	-2.61294	-2.61294
727000	-3.00366	-3.00366
727500	-3.22344	-3.22344
728000	-3.19902	-3.19902
728500	-3.49206	-3.49206
729000	-4.10256	-4.10256
729500	-2.71062	-2.71062
730000	-2.78388	-2.78388
730500	-4.59096	-4.59096
731000	-6.05617	-6.05617
731500	-5.39682	-5.39682
732000	-8.57143	-8.57143
732500	-4.2735	-4.2735
733000	-4.34677	-4.34677
733500	-2.22222	-2.22222
734000	-3.93162	-3.93162
734500	-1.75824	-1.75824
735000	-3.5409	-3.5409
735500	-4.42002	-4.42002
736000	-4.07814	-4.07814
736500	-2.63736	-2.63736
737000	-4.85959	-4.85959
737500	-5.83639	-5.83639
738000	-3.88278	-3.88278
738500	-5.42125	-5.42125
739000	-3.19902	-3.19902
739500	-3.7851	-3.7851
740000	-2.02686	-2.02686
740500	-3.02808	-3.02808
741000	-3.34554	-3.34554
741500	-4.05372	-4.05372
742000	-5.05495	-5.05495
742500	-3.73626	-3.73626
743000	-3.83394	-3.83394
743500	-1.88034	-1.88034
744000	-2.22222	-2.22222
744500	-3.32112	-3.32112
745000	-4.22466	-4.22466
745500	-3.27228	-3.27228
746000	-3.76068	-3.76068
746500	-3.34554	-3.34554
747000	-2.85714	-2.85714
747500	-3.24786	-3.24786
748000	-3.88278	-3.88278
748500	-6.49573	-6.49573
749000	-5.59218	-5.59218
749500	-2.22222	-2.22222
750000	-2.49084	-2.49084
750500	-3.5409	-3.5409
751000	-4.56654	-4.56654
751500	-3.83394	-3.83394
752000	-4.56654	-4.56654
752500	-7.13065	-7.13065
753000	-4.12698	-4.12698
753500	-4.95726	-4.95726
754000	-3.46764	-3.46764
754500	-3.4188	-3.4188
755000	-3.2967	-3.2967
755500	-2.17338	-2.17338
756000	-2.61294	-2.61294
756500	-3.10134	-3.10134
757000	-3.7851	-3.7851
757500	-3.49206	-3.49206
758000	-4.78632	-4.78632
758500	-2.95482	-2.95482
759000	-2.27106	-2.27106
759500	-3.68742	-3.68742
760000	-3.32112	-3.32112
760500	-4.3956	-4.3956
761000	-5.22588	-5.22588
761500	-5.47009	-5.47009
762000	-5.49451	-5.49451
762500	-5.20146	-5.20146
763000	-2.88156	-2.88156
763500	-5.76313	-5.76313
764000	-4.46886	-4.46886
764500	-5.42125	-5.42125
765000	-4.17582	-4.17582
765500	-3.39438	-3.39438
766000	-2.02686	-2.02686
766500	-3.07692	-3.07692
767000	-3.61416	-3.61416
767500	-2.73504	-2.73504
768000	-2.49084	-2.49084
768500	-3.7851	-3.7851
769000	-3.07692	-3.07692
769500	-4.66423	-4.66423
770000	-5.56777	-5.56777
770500	-3.93162	-3.93162
771000	-3.88278	-3.88278
771500	-3.63858	-3.63858
772000	-5.07937	-5.07937
772500	-3.27228	-3.27228
773000	-3.07692	-3.07692
773500	-4.73749	-4.73749
774000	-2.75946	-2.75946
774500	-3.46764	-3.46764
775000	-3.98046	-3.98046
775500	-4.42002	-4.42002
776000	-3.63858	-3.63858
776500	-3.76068	-3.76068
777000	-3.95604	-3.95604
777500	-6.27595	-6.27595
778000	-6.03175	-6.03175
778500	-3.44322	-3.44322
779000	-3.663	-3.663
779500	-4.32234	-4.32234
780000	-4.17582	-4.17582
780500	-5.86081	-5.86081
781000	-6.00733	-6.00733
781500	-6.39805	-6.39805
782000	-5.15262	-5.15262
782500	-3.1746	-3.1746
783000	-6.30037	-6.30037
783500	-4.81074	-4.81074
784000	-8.27839	-8.27839
784500	-5.49451	-5.49451
785000	-4.0293	-4.0293
785500	-4.6398	-4.6398
786000	-6.30037	-6.30037
786500	-5.32357	-5.32357
787000	-5.88523	-5.88523
787500	-4.66423	-4.66423
788000	-6.37363	-6.37363
788500	-4.24908	-4.24908
789000	-3.46764	-3.46764
789500	-5.42125	-5.42125
790000	-6.56899	-6.56899
790500	-6.30037	-6.30037
791000	-6.05617	-6.05617
791500	-4.24908	-4.24908
792000	-5.83639	-5.83639
792500	-5.39682	-5.39682
793000	-3.83394	-3.83394
793500	-3.5409	-3.5409
794000	-5.88523	-5.88523
794500	-5.95849	-5.95849
795000	-3.19902	-3.19902
795500	-4.90843	-4.90843
796000	-5.78755	-5.78755
796500	-6.81319	-6.81319
797000	-3.4188	-3.4188
797500	-3.44322	-3.44322
798000	-1.75824	-1.75824
798500	-2.6862	-2.6862
799000	-4.2735	-4.2735
799500	-6.37363	-6.37363
800000	-6.69109	-6.69109
800500	-4.44444	-4.44444
801000	-5.10379	-5.10379
801500	-3.02808	-3.02808
802000	-4.17582	-4.17582
802500	-5.68987	-5.68987
803000	-2.442	-2.442
803500	-4.37118	-4.37118
804000	-3.68742	-3.68742
804500	-3.46764	-3.46764
805000	-8.10745	-8.10745
805500	-5.68987	-5.68987
806000	-7.08181	-7.08181
806500	-5.32357	-5.32357
807000	-5.12821	-5.12821
807500	-1.41636	-1.41636
808000	-0.952381	-0.952381
808500	-4.56654	-4.56654
809000	-4.6398	-4.6398
809500	-3.58974	-3.58974
810000	-3.49206	-3.49206
810500	-2.95482	-2.95482
811000	-3.93162	-3.93162
811500	-6.00733	-6.00733
812000	-5.66545	-5.66545
812500	-6.10501	-6.10501
813000	-4.78632	-4.78632
813500	-4.5177	-4.5177
814000	-3.39438	-3.39438
814500	-5.66545	-5.66545
815000	-6.10501	-6.10501
815500	-5.83639	-5.83639
816000	-5.95849	-5.95849
816500	-3.68742	-3.68742
817000	-3.1746	-3.1746
817500	-3.24786	-3.24786
818000	-5.71429	-5.71429
818500	-4.54213	-4.54213
819000	-2.95482	-2.95482
819500	-7.37485	-7.37485
820000	-5.37241	-5.37241
820500	-5.51893	-5.51893
821000	-7.27717	-7.27717
821500	-4.24908	-4.24908
822000	-2.58852	-2.58852
822500	-4.10256	-4.10256
823000	-3.98046	-3.98046
823500	-3.7851	-3.7851
824000	-5.51893	-5.51893
824500	-7.91209	-7.91209
825000	-6.42247	-6.42247
825500	-7.98535	-7.98535
826000	-3.12576	-3.12576
826500	-1.44078	-1.44078
827000	-1.9536	-1.9536
827500	-3.58974	-3.58974
828000	-6.69109	-6.69109
828500	-6.95971	-6.95971
829000	-5.20146	-5.20146
829500	-5.22588	-5.22588
830000	-4.93285	-4.93285
830500	-3.61416	-3.61416
831000	-6.25153	-6.25153
831500	-6.86203	-6.86203
832000	-4.29793	-4.29793
832500	-3.61416	-3.61416
833000	-5.20146	-5.20146
833500	-4.81074	-4.81074
834000	-6.15385	-6.15385
834500	-7.57021	-7.57021
835000	-5.88523	-5.88523
835500	-6.61783	-6.61783
836000	-4.7619	-4.7619
836500	-5.20146	-5.20146
837000	-5.39682	-5.39682
837500	-5.32357	-5.32357
838000	-2.22222	-2.22222
838500	-3.12576	-3.12576
839000	-5.42125	-5.42125
839500	-6.20269	-6.20269
840000	-5.71429	-5.71429
840500	-8.32723	-8.32723
841000	-6.52015	-6.52015
841500	-5.10379	-5.10379
842000	-6.81319	-6.81319
842500	-5.15262	-5.15262
843000	-3.98046	-3.98046
843500	-4.29793	-4.29793
844000	-3.1746	-3.1746
844500	-4.12698	-4.12698
845000	-4.24908	-4.24908
845500	-5.98291	-5.98291
846000	-6.10501	-6.10501
846500	-3.49206	-3.49206
847000	-5.73871	-5.73871
847500	-6.59341	-6.59341
848000	-6.15385	-6.15385
848500	-5.66545	-5.66545
849000	-6.08059	-6.08059
849500	-5.83639	-5.83639
850000	-5.78755	-5.78755
850500	-7.44811	-7.44811
851000	-6.39805	-6.39805
851500	-6.34921	-6.34921
852000	-6.91087	-6.91087
852500	-5.73871	-5.73871
853000	-2.88156	-2.88156
853500	-1.88034	-1.88034
854000	-6.10501	-6.10501
854500	-3.56532	-3.56532
855000	-3.46764	-3.46764
855500	-2.90598	-2.90598
856000	-3.19902	-3.19902
856500	-5.39682	-5.39682
857000	-6.20269	-6.20269
857500	-2.49084	-2.49084
858000	-3.663	-3.663
858500	-5.71429	-5.71429
859000	-4.22466	-4.22466
859500	-2.27106	-2.27106
860000	-2.29548	-2.29548
860500	-5.78755	-5.78755
861000	-6.12943	-6.12943
861500	-6.54457	-6.54457
862000	-4.59096	-4.59096
862500	-6.69109	-6.69109
863000	-7.35043	-7.35043
863500	-4.46886	-4.46886
864000	-3.7851	-3.7851
864500	-3.07692	-3.07692
865000	-3.4188	-3.4188
865500	-3.83394	-3.83394
866000	-6.08059	-6.08059
866500	-5.83639	-5.83639
867000	-4.1514	-4.1514
867500	-4.54213	-4.54213
868000	-5.17704	-5.17704
868500	-3.34554	-3.34554
869000	-5.47009	-5.47009
869500	-5.68987	-5.68987
870000	-5.34799	-5.34799
870500	-4.90843	-4.90843
871000	-6.98413	-6.98413
871500	-6.86203	-6.86203
872000	-6.91087	-6.91087
872500	-6.30037	-6.30037
873000	-4.93285	-4.93285
873500	-5.54335	-5.54335
874000	-4.1514	-4.1514
874500	-4.44444	-4.44444
875000	-5.47009	-5.47009
875500	-3.95604	-3.95604
876000	-2.46642	-2.46642
876500	-4.32234	-4.32234
877000	-3.24786	-3.24786
877500	-5.22588	-5.22588
878000	-3.27228	-3.27228
878500	-3.19902	-3.19902
879000	-3.32112	-3.32112
879500	-3.76068	-3.76068
880000	-6.05617	-6.05617
880500	-5.59218	-5.59218
881000	-3.85836	-3.85836
881500	-4.61538	-4.61538
882000	-3.663	-3.663
882500	-4.7619	-4.7619
883000	-3.49206	-3.49206
883500	-2.46642	-2.46642
884000	-4.83516	-4.83516
884500	-8.20513	-8.20513
885000	-3.24786	-3.24786
885500	-5.83639	-5.83639
886000	-6.20269	-6.20269
886500	-6.03175	-6.03175
887000	-2.85714	-2.85714
887500	-5.93407	-5.93407
888000	-5.29915	-5.29915
888500	-5.44566	-5.44566
889000	-5.93407	-5.93407
889500	-4.49329	-4.49329
890000	-4.7619	-4.7619
890500	-3.83394	-3.83394
891000	-2.66178	-2.66178
891500	-2.95482	-2.95482
892000	-3.07692	-3.07692
892500	-3.83394	-3.83394
893000	-6.03175	-6.03175
893500	-5.44566	-5.44566
894000	-6.12943	-6.12943
894500	-5.32357	-5.32357
895000	-4.12698	-4.12698
895500	-5.47009	-5.47009
896000	-6.93529	-6.93529
896500	-6.83761	-6.83761
897000	-5.0061	-5.0061
897500	-5.05495	-5.05495
898000	-4.46886	-4.46886
898500	-3.63858	-3.63858
899000	-6.59341	-6.59341
899500	-6.27595	-6.27595
900000	-6.49573	-6.49573
900500	-3.56532	-3.56532
901000	-5.59218	-5.59218
901500	-4.42002	-4.42002
902000	-2.71062	-2.71062
902500	-3.24786	-3.24786
903000	-3.9072	-3.9072
903500	-3.83394	-3.83394
904000	-3.39438	-3.39438
904500	-5.78755	-5.78755
905000	-6.83761	-6.83761
905500	-4.49329	-4.49329
906000	-3.19902	-3.19902
906500	-2.63736	-2.63736
907000	-2.61294	-2.61294
907500	-3.19902	-3.19902
908000	-3.00366	-3.00366
908500	-5.78755	-5.78755
909000	-6.54457	-6.54457
909500	-5.81197	-5.81197
910000	-4.81074	-4.81074
910500	-5.34799	-5.34799
911000	-5.81197	-5.81197
911500	-7.13065	-7.13065
912000	-6.49573	-6.49573
912500	-4.90843	-4.90843
913000	-7.52137	-7.52137
913500	-5.88523	-5.88523
914000	-6.66667	-6.66667
914500	-6.54457	-6.54457
915000	-6.86203	-6.86203
915500	-6.08059	-6.08059
916000	-4.44444	-4.44444
916500	-5.34799	-5.34799
917000	-6.15385	-6.15385
917500	-5.42125	-5.42125
918000	-5.29915	-5.29915
918500	-6.88645	-6.88645
919000	-6.34921	-6.34921
919500	-4.5177	-4.5177
920000	-5.2503	-5.2503
920500	-5.29915	-5.29915
921000	-5.32357	-5.32357
921500	-6.69109	-6.69109
922000	-3.24786	-3.24786
922500	-3.61416	-3.61416
923000	-5.22588	-5.22588
923500	-5.78755	-5.78755
924000	-6.32479	-6.32479
924500	-3.71184	-3.71184
925000	-4.17582	-4.17582
925500	-3.00366	-3.00366
926000	-3.36996	-3.36996
926500	-6.71551	-6.71551
927000	-3.2967	-3.2967
927500	-4.73749	-4.73749
928000	-2.12454	-2.12454
928500	-2.75946	-2.75946
929000	-2.27106	-2.27106
929500	-2.5641	-2.5641
930000	-3.07692	-3.07692
930500	-4.2735	-4.2735
931000	-4.00488	-4.00488
931500	-4.34677	-4.34677
932000	-4.12698	-4.12698
932500	-6.78877	-6.78877
933000	-5.05495	-5.05495
933500	-4.95726	-4.95726
934000	-3.34554	-3.34554
934500	-3.49206	-3.49206
935000	-5.71429	-5.71429
935500	-5.47009	-5.47009
936000	-3.4188	-3.4188
936500	-2.83272	-2.83272
937000	-2.66178	-2.66178
937500	-5.76313	-5.76313
938000	-3.36996	-3.36996
938500	-2.27106	-2.27106
939000	-2.61294	-2.61294
939500	-3.58974	-3.58974
940000	-4.71307	-4.71307
940500	-7.59463	-7.59463
941000	-3.56532	-3.56532
941500	-4.24908	-4.24908
942000	-3.07692	-3.07692
942500	-2.63736	-2.63736
943000	-5.12821	-5.12821
943500	-5.90965	-5.90965
944000	-3.83394	-3.83394
944500	-4.37118	-4.37118
945000	-5.07937	-5.07937
945500	-5.73871	-5.73871
946000	-4.10256	-4.10256
946500	-4.44444	-4.44444
947000	-3.39438	-3.39438
947500	-2.63736	-2.63736
948000	-2.49084	-2.49084
948500	-4.98168	-4.98168
949000	-3.85836	-3.85836
949500	-3.10134	-3.10134
950000	-3.07692	-3.07692
950500	-3.68742	-3.68742
951000	-4.00488	-4.00488
951500	-3.98046	-3.98046
952000	-3.83394	-3.83394
952500	-2.49084	-2.49084
953000	-5.17704	-5.17704
953500	-5.66545	-5.66545
954000	-4.46886	-4.46886
954500	-4.05372	-4.05372
955000	-4.44444	-4.44444
955500	-5.76313	-5.76313
956000	-5.81197	-5.81197
956500	-3.88278	-3.88278
957000	-4.49329	-4.49329
957500	-6.22711	-6.22711
958000	-4.42002	-4.42002
958500	-4.00488	-4.00488
959000	-2.27106	-2.27106
959500	-4.17582	-4.17582
960000	-6.56899	-6.56899
960500	-2.6862	-2.6862
961000	-4.61538	-4.61538
961500	-3.88278	-3.88278
962000	-4.00488	-4.00488
962500	-6.00733	-6.00733
963000	-4.6398	-4.6398
963500	-6.66667	-6.66667
964000	-7.00855	-7.00855
964500	-4.20024	-4.20024
965000	-5.56777	-5.56777
965500	-5.15262	-5.15262
966000	-4.5177	-4.5177
966500	-3.24786	-3.24786
967000	-3.83394	-3.83394
967500	-3.49206	-3.49206
968000	-2.22222	-2.22222
968500	-2.83272	-2.83272
969000	-4.12698	-4.12698
969500	-3.1746	-3.1746
970000	-4.12698	-4.12698
970500	-3.27228	-3.27228
971000	-3.68742	-3.68742
971500	-6.25153	-6.25153
972000	-6.22711	-6.22711
972500	-5.95849	-5.95849
973000	-4.59096	-4.59096
973500	-3.83394	-3.83394
974000	-3.2967	-3.2967
974500	-2.27106	-2.27106
975000	-3.36996	-3.36996
975500	-3.34554	-3.34554
976000	-3.24786	-3.24786
976500	-4.5177	-4.5177
977000	-5.61661	-5.61661
977500	-2.75946	-2.75946
978000	-3.12576	-3.12576
978500	-2.88156	-2.88156
979000	-3.27228	-3.27228
979500	-3.36996	-3.36996
980000	-4.5177	-4.5177
980500	-4.29793	-4.29793
981000	-2.17338	-2.17338
981500	-2.66178	-2.66178
982000	-3.15018	-3.15018
982500	-5.29915	-5.29915
983000	-6.73993	-6.73993
983500	-2.97924	-2.97924
984000	-3.58974	-3.58974
984500	-2.88156	-2.88156
985000	-4.0293	-4.0293
985500	-4.59096	-4.59096
986000	-5.32357	-5.32357
986500	-2.51526	-2.51526
987000	-2.34432	-2.34432
987500	-3.22344	-3.22344
988000	-4.00488	-4.00488
988500	-6.05617	-6.05617
989000	-5.44566	-5.44566
989500	-4.20024	-4.20024
990000	-4.29793	-4.29793
990500	-4.42002	-4.42002
991000	-3.10134	-3.10134
991500	-2.17338	-2.17338
992000	-1.97802	-1.97802
992500	-3.32112	-3.32112
993000	-2.58852	-2.58852
993500	-2.71062	-2.71062
994000	-3.24786	-3.24786
994500	-3.2967	-3.2967
995000	-2.66178	-2.66178
995500	-4.00488	-4.00488
996000	-3.22344	-3.22344
996500	-3.93162	-3.93162
997000	-3.68742	-3.68742
997500	-3.24786	-3.24786
998000	-1.44078	-1.44078
998500	-3.15018	-3.15018
999000	-2.17338	-2.17338
[truncated: 5,667 more rows]
