# Supplementary material for: Ion currents through Kir potassium channels are gated by anionic lipids
Source: Nat Commun. 2022 Jan 25;13:490. doi: 10.1038/s41467-022-28148-4 (PMC8789855; doi:10.1038/s41467-022-28148-4)
Supplement: Supplementary file 6 — Source Data [file 41467_2022_28148_MOESM6_ESM.zip › source data ACMA fluorometry.xlsx]

## Sheet: Sheet1
Time	Channel free liposomes - Normalised Intensity (a.u.)
		Replicate 1						Replicate 2				Replicate 3				Replicate 4						Replicate 5					Replicate 6					Replicate 7					Replicate 8					Replicate 9				Replicate 10
0.00833333		100	100	96.3413	99.4552	99.3444		100	97.9252	99.4164		94.593	100	100		99.2103	100	98.1583	99.4388	98.886		100	100	100	100		100	99.7258	98.3395	100		100	99.5483	98.2648	100		91.5403	100	94.1329	100		100	94.8245	98.0693		99.2887	99.5081	98.6412
0.246708		99.6955	98.34	100	99.6065	100		99.6291	98.8999	99.5864		94.7865	99.9152	97.8446		98.9478	98.8455	98.9782	99.4778	96.6731		98.6809	99.9895	99.3277	99.8981		96.3046	100	98.1707	99.8981		99.836	99.3189	97.8854	99.5278		92.2891	96.9866	94.3303	99.1128		99.0292	98.6307	98.0735		100	99.7298	99.9764
0.485875		99.6387	98.1615	99.5919	99.4767	99.9502		99.2867	99.306	99.8549		95.3144	99.1517	96.0858		99.2529	94.4603	99.8915	98.715	98.9651		97.8353	99.738	98.3901	99.1407		95.9718	99.7261	99.0285	99.1407		99.3434	100	98.3296	99.7663		90.1536	97.2413	97.1323	99.0232		99.1707	99.1357	98.0544		99.3412	100	99.2849
0.725875		99.7848	98.9162	97.7511	99.3428	98.3155		98.8368	99.5946	99.4163		94.5106	99.0321	96.3187		99.3814	95.741	99.4505	99.846	98.2737		98.104	99.3617	98.6386	98.4349		96.4067	99.2823	98.9838	98.4349		99.5192	93.679	98.3835	99.5665		91.0801	96.5304	98.4189	98.4109		99.3712	100	98.0905		99.2536	98.9553	99.4822
0.966708		99.4427	99.6886	96.4097	99.0143	99.6482		98.7577	99.9578	100		94.2791	99.3307	95.7483		99.0534	94.7657	99.7604	99.9524	97.8231		97.4566	98.9001	98.2947	98.0423		97.7467	99.4178	98.4992	98.0423		99.2479	94.1946	98.276	98.9095		90.9343	96.119	98.5911	99.1869		99.3993	99.9536	98.392		99.9968	98.9268	99.2946
1.20665		98.5322	98.4339	97.838	98.6995	98.2386		98.3797	99.2971	98.929		93.3319	99.2116	95.825		99.369	94.919	100	99.8374	98.2914		97.7881	99.2391	98.0679	98.5257		96.858	99.9195	98.3285	98.5257		99.3338	94.2656	98.3905	98.5811		90.2499	96.2459	96.8402	98.3717		99.7544	98.8928	98.6693		99.268	97.2433	100
1.44831		98.6362	97.7378	96.711	99.5541	96.8009		98.7089	98.5934	99.0365		95.4368	98.5733	95.8326		99.6066	95.5426	94.7036	100	98.0303		97.5713	98.2596	97.8652	97.957		95.4187	98.8763	98.9263	97.957		98.8321	94.6387	98.4173	98.295		90.3111	97.3841	97.6697	99.364		99.2225	99.3148	99.1189		99.3807	97.5426	99.1408
1.68915		98.5583	98.5789	97.6167	100	97.5636		98.951	100	98.615		94.8211	98.2584	96.0896		100	94.981	94.9343	99.7076	98.5815		97.4321	98.5749	97.8961	97.8863		93.7969	99.579	100	97.8863		98.7577	94.371	98.3093	97.9729		90.1529	97.388	99.7706	98.8721		99.7958	99.3851	98.1635		99.775	97.6282	99.7318
1.92998		97.9405	97.8639	97.7976	98.9129	98.0478		98.6602	99.191	98.8463		94.8204	98.2291	96.9178		99.3449	94.4079	95.0107	99.8832	99.3683		97.2132	98.4899	97.2886	96.9619		93.9049	97.8227	97.3459	96.9619		98.7201	93.9526	98.35	97.7124		90.6284	96.4134	97.0697	98.7811		99.407	99.1455	98.9502		99.9116	97.3064	98.8685
2.16915		97.8709	98.1493	96.6643	99.195	97.6249		97.866	98.763	98.037		94.8171	98.1207	97.6703		99.2639	95.5751	95.5063	99.6398	98.4092		96.7528	97.6815	96.7691	96.5863		93.6427	98.6758	96.6499	96.5863		99.1719	94.1872	98.0503	97.7459		91.1589	96.3849	100	98.738		99.2355	98.536	99.0458		98.8211	97.6369	98.5163
2.40996		97.2192	97.6514	96.2943	97.9299	97.7548		98.1018	98.5412	99.1241		96.1607	97.6032	97.77		99.4109	91.5239	94.7456	99.9398	98.6342		96.9554	97.289	96.5786	96.5214		93.1884	99.3176	95.2394	96.5214		98.2466	94.1191	98.5268	97.3557		91.0484	98.6465	98.6711	99.1598		99.1073	98.5479	99.1133		98.5496	96.8642	98.4352
2.65079		98.4717	98.1029	96.4337	97.7631	98.0385		98.0335	99.2861	99.4533		96.9654	97.9592	97.0771		98.8332	93.9043	95.5952	99.3606	98.5898		96.1961	97.0577	96.5219	96.0616		92.3512	99.0186	94.3562	96.0616		98.2167	93.9628	98.5183	97.2292		90.6347	98.3001	98.303	98.5535		99.0211	98.6992	99.1858		98.816	96.7268	98.922
2.88913		97.2448	97.2403	97.4722	98.0666	97.458		97.851	98.8899	97.8988		96.4994	97.6416	97.5402		99.1931	91.9589	94.7654	99.6659	98.2011		96.4453	96.3293	96.5266	95.9148		91.7493	97.9933	94.5599	95.9148		97.6644	93.9792	98.7898	97.0475		90.6716	97.7776	99.0419	99.4591		99.5216	98.0549	99.942		97.4023	96.5696	98.7311
3.12829		96.8562	97.6254	97.8098	98.3735	97.1411		97.9707	98.0232	98.8576		94.7752	97.0849	97.5924		99.1323	91.3065	94.9867	99.9037	98.195		96.566	96.3402	96.1752	95.5016		92.832	98.0479	94.5161	95.5016		98.0752	94.1364	98.6006	96.7688		91.3552	97.5066	98.9771	99.2415		99.0979	98.0205	99.4139		97.8202	97.2647	97.9752
3.36746		96.8565	96.9493	96.164	97.547	98.1514		97.7225	97.3878	98.38		95.8196	97.9831	96.7525		98.9176	92.3002	95.5746	99.1414	98.9733		96.83	96.131	96.1972	95.7161		93.7548	97.7876	93.0223	95.7161		98.2203	94.4202	98.3281	96.7229		90.6694	96.998	97.4263	99.1915		99.118	97.1471	99.8963		98.5213	95.5624	97.9729
3.60663		96.1483	96.731	95.5808	97.6588	98.2716		98.0928	97.0536	98.9596		94.8681	97.7062	96.077		98.8597	92.1034	95.7867	99.4218	98.7982		96.4068	95.6342	96.5492	95.2417		94.6791	99.4932	92.921	95.2417		97.8096	93.9386	98.559	96.2061		91.6434	96.9805	98.662	98.8139		99.4352	95.9564	100		97.9598	96.3998	98.3024
3.84329		97.2623	96.109	95.9421	97.0722	97.1787		98.2486	96.8137	98.6054		95.552	96.6664	96.2256		99.0459	92.1534	96.051	99.5121	99.0385		96.302	95.2203	95.6335	95.2051		92.7493	98.7234	92.0134	95.2051		97.7597	93.9985	98.6605	96.6055		93.4577	96.52	97.139	99.5557		99.4265	97.1521	99.2729		97.202	95.5427	97.7745
4.08158		96.9029	96.3201	96.4706	96.6062	97.2867		97.4748	95.7816	98.208		96.1388	97.6622	96.2049		97.7875	91.769	97.0722	99.7481	98.8876		96.4852	94.7299	95.6592	95.2817		94.6403	98.819	93.1674	95.2817		97.7785	94.0486	98.9602	96.3434		92.1184	96.782	96.6756	99.1566		99.5147	95.8212	98.9619		97.043	95.5488	98.0622
4.32092		96.7317	96.7364	96.1376	95.8623	97.3957		97.4084	96.4284	97.5456		94.6968	97.3825	96.2457		98.0003	91.6565	96.125	99.4873	99.3379		95.671	94.4892	95.5467	94.8812		94.3711	98.5493	92.0931	94.8812		97.4304	93.6104	99.0486	96.1889		91.2179	96.1356	95.0552	98.706		99.3438	96.2368	97.9269		97.3293	95.0797	97.7645
4.55758		96.6349	94.6224	95.4688	96.6161	96.8088		98.0714	95.5898	98.0634		95.4075	97.1346	96.2967		98.1168	91.5136	96.3256	99.6928	99.3283		95.6098	94.4925	95.0654	95.0043		95.3775	98.5618	92.1078	95.0043		97.5448	94.1915	98.7739	96.5835		91.6865	96.3499	96.2153	99.3236		99.0271	96.0924	98.246		97.3913	94.9857	97.9006
4.79508		96.3771	96.3037	96.0031	95.3637	96.6694		97.5478	94.7201	97.9833		94.6918	97.1138	96.1902		98.3198	91.3599	97.3681	99.4044	98.5161		96.0434	94.2254	95.7141	94.5591		94.7645	99.4267	90.9585	94.5591		97.5107	94.429	99.1331	96.9213		92.3184	96.0767	96.5322	98.4221		99.6441	95.8795	98.5054		97.0296	95.6752	97.8491
5.03258		95.8152	96.0318	96.1355	95.095	97.1775		97.0841	94.0082	98.0809		95.3182	96.8937	95.4937		98.0834	91.4339	97.1969	99.2128	99.1811		96.0101	93.7038	95.9201	94.5459		94.3036	97.7942	89.9516	94.5459		97.4267	93.6909	98.8679	96.6184		92.353	95.8657	96.3918	98.9266		99.118	95.766	97.4416		97.1906	95.3042	97.9755
5.27175		95.96	94.7144	95.3887	95.4323	95.1937		97.7322	94.541	97.5984		96.1105	96.832	94.7582		97.7261	91.0566	96.4127	99.3504	97.9111		96.0511	93.1542	95.9238	94.569		94.4216	99.1291	90.0946	94.569		96.9464	93.6645	99.5067	96.6484		92.4477	95.9374	95.7954	98.2415		98.9444	95.5232	97.2525		97.1175	94.8121	98.7528
5.51175		95.1751	95.34	94.576	94.7469	96.9855		97.4752	93.4987	98.1637		95.8115	97.5234	94.3411		97.0907	92.6741	96.1304	99.5338	98.9011		96.208	92.6323	95.7395	94.3946		95.6377	99.1173	88.9891	94.3946		96.6436	93.7282	99.132	96.8023		92.5527	95.5426	96.1287	98.8208		97.3834	94.6784	97.0248		96.795	94.7835	97.499
5.75092		95.2334	95.333	95.4579	93.8921	96.2438		97.6577	93.3484	97.0991		94.6506	96.7557	93.7725		97.7531	92.0137	95.0723	99.2454	98.7143		96.1329	92.5609	95.538	94.2882		94.1192	97.6189	89.175	94.2882		96.6976	93.5666	99.0571	96.4415		92.359	96.0055	94.8829	98.3881		98.5217	95.2465	96.7217		96.5957	94.8423	97.3739
5.9884		95.4146	95.8803	94.3906	94.0299	96.7352		98.0094	93.6879	98.0435		96.4714	96.3333	94.5385		97.4608	93.0064	94.9821	99.7969	98.1924		96.1364	92.0683	95.6542	94.0653		94.2368	97.8384	88.8089	94.0653		96.2326	93.6213	99.08	96.5063		91.0722	95.7593	95.4871	98.6077		98.0788	95.1829	97.7913		96.1722	94.6888	96.5668
6.2284		95.9112	95.9588	93.8536	94.6256	96.8939		97.5518	94.0308	97.6051		97.0043	96.2763	93.8445		97.3688	92.1107	93.9973	99.3508	98.9308		97.6025	91.4564	95.94	94.0999		94.5861	97.4685	88.6688	94.0999		96.3049	94.0375	99.1448	96.2975		91.353	96.1283	95.6977	98.7538		97.0493	94.5811	96.8037		96.3485	94.0696	96.3273
6.46673		95.4487	95.7176	94.6287	94.3132	95.4773		97.2064	92.4531	97.7106		95.4234	96.0707	94.5655		97.5752	92.2531	94.3039	99.3918	99.0949		97.9863	91.2256	95.6445	93.728		93.5961	97.1383	89.1368	93.728		96.0986	93.6155	99.6931	96.5554		92.3817	95.308	94.3446	98.9478		96.6753	94.0491	96.9258		97.422	94.62	98.0871
6.70606		95.3456	96.2401	94.5749	94.9637	96.4571		97.6156	93.3854	97.6289		96.4456	95.9972	94.1287		97.3762	92.1495	93.6579	98.9665	98.8343		99.0584	90.8678	95.5166	93.5933		93.8031	97.466	89.1308	93.5933		95.716	93.3306	99.2475	96.5482		92.6637	95.4117	93.5235	98.3869		96.8781	93.7193	96.6717		96.467	94.3141	97.4283
6.94356		95.6025	95.0144	93.7933	93.1361	97.1767		97.3839	93.1337	97.1944		96.5649	95.9231	96.1295		96.8073	92.5035	93.6805	99.3978	99.134		91.427	90.6781	95.058	93.8525		94.8958	98.0527	88.5275	93.8525		96.2095	93.7107	99.5094	96.8097		92.6681	95.8541	94.5169	98.8779		96.6841	93.4	97.1245		97.2767	93.7707	97.8074
7.18106		94.8889	95.9336	94.2867	94.4623	97.5352		97.5796	92.2215	97.3991		95.8716	95.3928	95.3657		97.2181	92.6315	94.367	99.6936	99.2638		90.8254	90.3629	95.1136	93.7874		93.8953	97.2931	88.8215	93.7874		95.8104	93.7067	99.1665	96.9163		91.6291	96.0516	93.9866	98.5848		96.399	93.6004	95.5616		96.9914	94.2693	97.1148
7.42023		94.1015	94.6666	94.1443	93.5583	95.8637		96.9178	92.093	96.7021		96.0134	94.9247	95.7435		97.1504	92.7202	93.6871	99.4401	99.196		90.5901	89.9819	95.1361	93.7473		93.1679	97.8645	88.4736	93.7473		95.8154	93.6941	99.2599	96.3254		92.3623	95.8482	94.2504	98.1345		97.1283	93.0894	96.2002		96.672	93.6816	97.7757
7.65856		94.4449	94.1656	93.8526	93.9735	97.1356		98.1216	91.2957	97.2137		96.3521	95.8228	95.8864		97.545	92.5134	93.7157	99.4875	99.1583		91.3764	89.1811	95.0762	93.3809		95.5592	97.2857	89.2271	93.3809		95.7766	93.0306	99.6916	96.2889		92.9516	94.8967	95.0068	98.8587		96.7458	92.9032	97.2434		96.608	94.3753	97.9592
7.89773		94.8993	93.7891	93.7971	94.4593	96.9786		97.7612	91.8162	97.126		97.8489	95.0457	95.1073		97.0611	92.9984	92.6047	99.078	98.5998		91.7875	89.1639	94.9641	93.5889		93.604	97.3706	89.1308	93.5889		95.7138	93.3881	99.0694	96.4406		93.7539	95.5323	94.1635	98.3825		96.6318	93.2726	96.1147		96.6261	94.3955	97.2779
8.13773		93.9726	93.2177	94.052	93.6038	96.4493		97.6315	91.4459	96.8524		96.1914	95.2983	95.2138		96.8579	93.3074	92.4021	98.5904	99.1572		91.3087	89.1364	95.2641	93.1983		93.7703	96.7412	88.7997	93.1983		95.422	93.3716	99.3221	95.856		91.9145	95.3381	94.1699	98.2686		96.5229	92.9435	96.1625		96.4548	93.4193	96.8252
8.37523		94.1666	93.8863	93.9655	93.4674	97.6286		97.6374	92.8026	96.7323		98.1238	95.5048	95.8781		96.7933	92.5874	93.0539	98.8679	99.2641		91.9228	88.914	94.3413	93.3102		94.1997	95.7175	89.2218	93.3102		94.9675	93.5948	99.2537	96.1251		93.4273	95.6702	93.5943	98.5573		96.078	93.2818	96.0102		96.6027	93.3869	95.9279
8.61606		94.1367	94.1565	94.1143	93.8399	96.5313		98.0494	92.6082	96.5431		97.9672	95.1191	95.1624		96.6411	92.3383	93.7408	98.9019	98.4754		92.1597	88.5923	94.8769	93.4083		93.139	95.1401	88.2763	93.4083		95.015	93.3006	99.8676	96.587		92.8682	95.0307	93.7104	98.109		96.4293	93.8966	96.0816		96.2066	94.0686	96.5551
8.85523		93.8241	94.0548	93.497	92.7479	96.8335		97.5387	91.0201	96.771		98.1682	95.1496	94.7334		96.475	92.2402	94.0377	98.9174	99.4098		91.381	88.9422	95.3882	93.6004		92.5344	94.4399	88.1955	93.6004		95.053	93.6337	99.2229	96.2324		94.2517	94.8208	94.0248	97.7261		95.912	93.7667	95.8709		96.6348	93.4803	96.4972
9.09354		93.6143	95.2314	94.2456	93.4607	96.2149		98.2352	91.8185	96.1896		96.0118	94.7406	95.0636		96.8694	93.3318	95.4609	99.424	99.0254		91.2549	88.1418	95.0827	93.4476		92.7016	95.6304	88.8497	93.4476		94.7785	93.3142	100	95.9837		93.2223	94.1601	93.6365	98.2366		96.1237	93.4868	95.4468		96.4555	93.0232	96.4299
9.33356		93.4233	95.0614	93.9525	94.1468	96.4063		97.5919	91.9793	96.8748		97.4778	94.8641	93.9353		96.358	92.3115	94.9807	98.8055	99.0105		92.0771	88.3051	95.4016	93.1263		93.0457	95.3727	88.2529	93.1263		94.6341	93.2742	99.5649	95.8724		93.9781	94.9766	94.1905	98.4491		96.8717	93.5084	95.7346		96.1215	92.9421	96.6275
9.57104		93.7335	95.0339	94.0981	93.0624	96.2822		97.8129	91.2169	97.0023		94.4071	94.7138	93.3957		96.9698	92.1169	96.7006	98.6856	100		92.4582	88.4136	95.2373	93.2324		91.6649	94.8453	87.2223	93.2324		94.7135	93.6959	99.4157	96.6248		94.0035	94.4417	94.6424	97.2484		95.9059	93.1987	94.5618		96.3465	92.605	96.5829
9.81106		93.9465	94.8248	94.3273	93.1656	96.2193		97.3164	92.1369	95.6889		95.2975	94.3363	94.5993		96.8954	92.9671	97.1741	98.2728	99.2231		91.686	88.3675	95.4308	93.0349		90.6169	95.1544	87.7133	93.0349		94.5259	93.7653	99.5994	95.8512		92.926	94.3106	95.2514	98.1753		95.9008	93.998	94.7016		97.3971	92.9092	96.691
10.0494		93.5408	94.0268	93.8397	93.2084	96.0338		97.9935	91.4025	95.7992		96.0891	94.0445	94.7939		96.9745	92.4475	96.5055	98.782	99.309		91.7624	88.2718	95.5114	92.8654		89.6994	94.569	87.1071	92.8654		94.2975	93.6506	99.535	96.0761		94.1061	94.4895	95.1368	98.5955		95.6503	94.1654	95.504		97.1166	92.6875	96.4144
10.2885		91.9597	95.0337	93.8322	94.0031	96.4979		97.6301	92.2292	96.3093		95.8539	93.7073	94.8093		96.1363	92.1501	96.1938	99.5995	98.7267		91.3827	88.2224	95.2114	93.1228		89.3994	93.8448	86.9585	93.1228		94.4255	93.7805	99.3593	95.9071		94.5844	94.2524	95.5103	98.2299		95.2232	93.1745	95.5493		96.3005	93.6278	96.4079
10.526		92.6942	96.0895	93.9025	93.5065	95.5228		98.139	92.1892	96.176		95.5838	93.9459	95.1827		96.1585	91.958	95.6027	98.5044	99.327		90.867	88.3691	95.2135	93.2924		88.6317	93.3449	87.4044	93.2924		94.2641	93.4353	98.9708	95.6763		93.6588	94.9273	94.6211	98.1571		96.1739	93.3565	94.6295		97.2278	92.613	96.1862
10.7644		92.7242	94.8644	93.2885	94.489	95.417		97.7443	91.7198	95.7168		94.6532	93.6269	95.0277		96.6108	92.1625	94.3603	98.778	99.1405		91.0862	88.1786	95.4282	92.8697		87.5488	93.5583	88.3743	92.8697		93.986	93.6725	99.4735	95.4933		93.2399	94.6832	95.3315	97.9629		95.2909	93.2998	94.7862		97.166	93.2295	96.6925
11.0036		92.2558	95.4122	93.9013	92.5437	95.7117		97.4465	92.0792	96.2915		95.9311	93.5895	94.8175		96.1925	92.5139	94.441	98.7305	99.632		90.5522	87.8853	95.8941	93.0725		88.9331	94.7313	87.4142	93.0725		93.7095	93.4254	99.4064	96.1811		93.7113	94.0693	96.1922	97.8335		95.5487	93.6128	93.6444		96.9119	92.7163	96.1507
11.242		91.2433	95.2071	93.519	92.97	95.3852		97.9958	92.1975	95.4119		94.9416	93.427	95.5781		95.1993	92.1744	94.839	99.1118	98.6416		90.8032	87.6839	95.5913	92.8547		88.4403	94.0611	87.2448	92.8547		93.8755	93.1474	99.607	95.6814		93.5668	93.4561	95.1564	98.3375		95.465	93.9582	93.9844		97.352	92.8419	96.9646
11.4794		92.5735	93.9198	92.7011	92.696	95.489		98.0085	92.2092	95.504		94.5301	93.2166	95.0678		94.6349	91.8687	93.1299	98.6733	99.1101		90.6121	87.5181	96.1261	93.0563		87.206	93.8058	88.0647	93.0563		93.5584	93.3442	99.2451	95.7406		93.7651	93.8086	95.9333	97.9107		95.3812	92.3681	94.1044		97.6847	93.3609	96.3444
11.7177		92.4403	94.5122	92.8998	92.5709	94.5023		97.6022	92.7629	95.2973		94.8904	93.1144	95.7787		94.5743	91.3067	91.9356	98.2939	98.5709		90.5717	87.2255	96.4151	92.9459		87.6411	93.7688	87.7074	92.9459		93.7578	94.0357	99.145	95.5084		93.6214	93.5346	95.8673	98.2598		95.505	93.1286	94.1994		96.6711	93.6297	94.4662
11.9569		91.1294	94.4104	92.7299	92.6037	94.9952		99.3984	92.111	95.7719		94.8488	92.8364	94.4222		94.2802	91.0807	91.1849	98.267	98.5939		90.7631	87.459	96.2613	92.8374		87.9893	93.5867	88.0769	92.8374		93.3407	93.0385	98.9692	95.6894		94.1268	93.4666	94.0825	97.6057		95.5287	93.1106	93.8031		97.0733	92.3632	95.9519
12.1944		92.1121	94.922	93.5804	93.4128	95.2664		98.5264	93.5332	95.8311		93.8343	92.8909	95.1757		94.0241	91.5834	91.6136	98.8224	98.8972		90.2683	86.9513	96.0361	92.7672		87.8307	93.9633	88.0222	92.7672		93.4202	93.6854	98.9836	95.6892		94.4817	93.2973	94.7356	97.6674		95.07	93.1964	94.3154		96.7697	92.2016	95.4644
12.4327		92.094	94.6235	93.0786	92.2753	94.8844		98.9915	93.5527	95.4607		94.6194	92.6838	95.091		93.8759	91.0158	91.6171	98.2949	98.3238		90.7747	86.9138	96.6003	92.5356		87.5136	93.8436	89.1161	92.5356		92.9495	93.2306	98.5037	95.3108		94.7487	92.9945	93.9582	97.7653		95.7574	92.7524	93.7697		96.1892	93.5773	95.7853
12.6744		92.1339	95.5227	92.7207	92.1748	94.2048		98.99	94.2186	95.4925		94.843	92.745	95.2182		92.7687	92.2078	91.2518	98.2629	98.1628		90.0904	86.8846	96.383	92.7573		88.0721	93.9439	88.0339	92.7573		92.9691	92.5357	98.5559	95.4233		94.6869	93.0901	93.2353	97.5218		94.56	92.187	93.773		96.3365	92.8641	96.3919
12.9127		92.7146	95.4113	92.8523	92.6015	94.5089		98.4463	94.9615	95.4198		95.1259	92.1987	94.6033		92.8522	91.236	91.1234	98.2244	98.7845		90.4214	86.7661	96.4777	92.8432		89.0929	95.1746	89.712	92.8432		92.7242	92.7949	98.2672	95.9721		94.3285	93.1989	92.6707	97.8671		94.8069	92.439	92.7858		95.7652	92.686	94.6662
13.1519		91.8775	94.3875	93.5156	92.851	95.4974		98.6392	94.7637	95.3509		94.8768	92.0501	94.1153		93.392	92.2576	92.0567	98.279	99.1899		90.2755	87.0591	96.4959	92.2363		89.0372	94.1207	88.4602	92.2363		92.4552	92.7932	98.1449	95.0785		92.9527	93.6207	92.8364	97.7131		95.2605	92.3695	93.6147		95.8117	93.8457	94.5835
13.391		91.8247	94.9035	91.4737	92.067	95.3421		98.9888	95.0677	95.1089		94.2905	92.374	94.7248		93.0411	91.4566	92.5643	97.817	98.2553		89.8716	86.3561	96.3654	92.7976		89.1254	94.4593	88.2639	92.7976		92.3999	93.1644	98.2601	95.3253		92.4348	93.0045	92.7499	97.7861		95.1639	92.6639	92.645		95.6608	93.2789	95.3521
13.6294		92.4549	95.1842	92.0725	92.7214	94.7146		98.423	94.6614	95.241		96.1677	92.1832	94.1449		93.0638	91.6621	93.5974	97.8549	98.7656		89.8866	86.2736	96.6951	92.4805		89.6704	94.5983	88.0692	92.4805		92.0727	92.4421	98.2309	95.2502		92.2904	92.9864	91.7187	97.8618		94.5315	92.5719	93.2207		95.2497	93.0705	94.7021
13.8677		92.7579	94.9466	92.9118	92.8167	94.7155		98.9159	93.7896	95.0573		95.9445	92.4382	93.9845		93.4944	91.8314	93.294	97.8068	98.6443		89.6262	86.0542	96.7557	92.2503		88.5001	92.458	88.2163	92.2503		91.9417	92.8011	98.2341	94.8614		92.0542	92.5331	91.1026	96.5602		94.4711	92.6819	93.3082		95.2549	92.6288	94.8264
14.1069		92.0797	95.3122	92.9663	92.1116	94.4571		97.7017	94.7688	94.9654		93.1103	91.6955	93.7053		92.1195	92.192	92.9311	98.135	98.2684		89.6019	85.6497	96.2105	92.1488		89.4202	93.8772	88.9831	92.1488		91.9233	92.6742	98.0897	95.2459		93.8438	92.5775	90.8492	96.9219		93.9633	92.7253	92.455		95.0851	92.4277	95.0032
14.346		91.9399	94.1633	92.3837	93.1574	95.2187		98.4282	93.6092	95.0568		95.3969	91.9256	93.6094		92.3003	91.8207	93.8394	97.964	97.8569		89.7084	85.9524	96.7168	92.1423		89.0651	92.9803	88.2568	92.1423		91.5224	92.8548	97.4992	94.5646		92.9201	92.8987	91.4979	96.4345		93.8851	93.3792	92.0287		94.233	92.2061	95.4682
14.5844		91.3019	94.4229	93.298	92.1193	94.1156		98.2778	93.95	94.5676		94.311	92.2249	92.5893		92.4812	92.4628	92.6258	97.5874	98.9159		89.8084	85.5527	96.9628	92.2871		89.4155	92.4752	89.5913	92.2871		91.5142	92.157	97.9504	94.4104		93.4295	92.7046	91.0325	96.0355		93.2134	93.3837	92.087		94.7827	92.3472	93.948
14.8252		91.6824	94.6139	92.8403	91.426	93.6369		98.3463	93.1221	94.3828		94.6336	91.4979	93.6297		91.8643	92.7052	92.9539	97.6054	98.4219		89.7322	85.3195	96.3836	92.1617		90.0185	92.5454	89.2797	92.1617		91.3181	92.4786	97.8951	94.6568		94.2428	92.9959	89.9307	96.0459		92.9321	92.9078	92.7836		94.9425	92.2718	94.4927
15.0644		91.3162	95.3045	92.5787	91.7404	93.8178		98.5864	94.6625	94.7409		94.5499	91.5402	93.8438		92.2275	92.6758	94.122	97.2295	98.9049		89.5847	85.3861	96.5269	92.0154		89.9411	93.2958	89.986	92.0154		91.2201	92.7126	97.4197	94.8217		93.7022	92.7655	91.4118	96.1587		92.9979	92.6244	92.2514		94.6207	93.0611	94.5949
15.3044		91.9699	94.7911	93.1306	91.5291	94.0691		98.0409	94.2334	95.133		94.5067	91.1818	94.0085		92.1954	92.0318	94.381	97.5609	97.9858		88.857	85.5986	96.3566	92.0441		89.4373	92.8805	89.2957	92.0441		91.1717	92.4367	97.7989	94.6589		94.4596	92.523	91.4003	95.4043		92.5855	93.8703	92.0745		95.0281	93.0672	95.0394
15.5435		91.2025	94.1357	91.8585	92.1903	94.9429		98.6437	95.0717	94.5449		96.4888	92.008	93.2027		92.2598	91.9908	94.5295	97.6067	98.1066		89.9194	85.2545	96.2322	91.9234		89.9369	92.0569	90.3616	91.9234		91.0823	91.8634	97.4832	94.7924		93.8736	92.8323	91.0635	94.869		92.9428	93.3944	92.1498		93.9954	91.9577	95.0689
15.7851		91.3856	95.1973	91.1005	91.3064	93.7276		98.2388	93.3493	94.8018		94.8381	91.5877	93.8136		91.817	92.8787	94.8458	97.6651	98.5877		88.4623	85.09	96.3612	92.177		90.0909	92.2745	90.0392	92.177		90.9531	92.5175	97.6316	94.6953		93.1389	93.0131	91.1336	95.2273		92.2469	93.1765	92.365		93.5961	93.0626	93.5364
16.0245		91.7087	95.3264	92.4864	90.6824	94.2834		98.5834	94.0196	95.2207		96.9744	91.3436	94.4224		92.0537	92.6227	94.8619	97.0547	98.1204		89.857	84.9903	96.0874	91.6779		90.4639	92.8792	90.3955	91.6779		90.5376	92.113	97.3129	94.1166		93.4187	92.9738	90.9415	93.9647		91.9676	93.071	91.8971		93.9879	91.9229	94.274
16.2638		91.2493	94.8238	91.3024	91.4662	93.5101		98.3629	94.1179	95.1648		95.9986	91.6156	94.1166		91.4673	92.4425	95.2739	97.1525	98.3537		89.8584	84.6287	96.3135	91.5723		90.5903	93.5865	90.3792	91.5723		90.2917	91.849	97.1503	94.3597		92.7065	93.0071	90.7749	94.848		91.1846	92.9342	91.7895		93.8237	91.632	94.6978
16.5004		90.5115	94.641	92.8921	90.9963	94.6152		97.7931	94.6478	94.8996		94.9829	90.9068	95.2328		91.9758	93.2201	94.6539	97.2172	98.0055		90.9976	84.3596	96.4303	91.5991		90.3184	93.2563	90.1167	91.5991		90.103	91.6711	97.3323	94.3127		92.7943	92.3987	91.7242	94.8266		90.9815	92.8341	91.9673		94.0027	91.8797	94.2548
16.7396		90.9946	95.4464	91.3524	91.4309	94.7607		97.4911	94.2193	95.2868		97.2743	91.4927	94.5278		92.2005	92.887	94.4388	96.9896	98.6716		90.7111	84.2714	96.1364	91.4448		90.8086	92.9965	89.8015	91.4448		90.7176	92.277	97.3919	93.6434		94.6787	92.4348	91.1966	94.3571		90.9695	93.4174	92.6042		93.6064	91.7098	95.1005
16.9779		90.3867	95.6319	91.5235	91.8423	94.9566		98.1041	94.8268	95.5643		97.1473	91.5155	93.9703		92.3424	92.2269	94.477	97.0371	98.9252		90.6602	83.9458	96.4636	91.4697		90.6002	93.2678	88.5769	91.4697		90.5165	91.4114	96.5221	93.6512		93.6955	92.2426	90.8601	94.8446		91.2303	92.9614	91.969		93.5753	92.0333	94.2963
17.2162		91.3034	95.0427	92.0832	91.6966	94.7747		98.0042	93.9269	95.3271		95.8976	91.0855	95.2839		92.1236	91.7225	94.0576	97.0769	98.5212		90.9593	83.987	96.3723	91.54		90.2012	91.8561	88.0736	91.54		90.159	91.5414	97.1342	93.9425		93.2968	92.1224	90.1181	94.2604		90.4329	92.9739	91.9171		93.2715	91.4062	94.138
17.4546		90.2061	95.5142	91.599	91.4274	94.2233		97.3251	93.9357	94.7222		96.4394	90.9736	94.9554		92.1741	92.9434	95.2564	97.2724	98.5019		91.0088	83.7186	96.7037	91.4418		90.1501	92.2952	88.698	91.4418		90.2306	91.3194	97.4918	93.8407		92.0472	92.0984	89.8965	94.5218		91.0802	93.6568	92.0107		94.0826	91.3371	94.3414
17.6937		90.7458	94.589	91.6354	90.6512	94.0097		97.3229	94.4122	94.7439		95.9641	90.7586	94.371		92.3622	92.3126	93.9067	96.9517	98.4872		91.5703	83.5779	96.1912	91.6176		90.2769	91.9424	89.2561	91.6176		89.8983	91.0738	96.7379	94.03		93.9233	91.6306	90.5866	93.961		90.045	93.9124	91.7634		93.4433	90.6945	93.2219
17.9329		91.5665	95.1619	91.4791	91.1124	94.6465		97.5801	94.4414	95.2563		96.0118	90.6734	94.8756		92.0463	93.123	93.4166	96.8457	98.2383		91.0767	83.352	96.2926	91.0765		89.9712	92.1248	87.6958	91.0765		90.2714	90.924	97.2212	94.0727		93.1276	91.7451	90.1102	93.7636		89.8779	92.9252	90.8604		91.9324	91.6934	93.16
18.1721		90.9399	94.3317	91.6829	91.3957	94.0937		96.503	93.9016	95.1007		97.196	90.8247	94.1173		92.4981	92.3857	94.2016	96.6658	99.1772		91.8076	83.2231	96.1685	91.3278		88.6818	93.3652	87.8088	91.3278		89.971	91.0914	97.374	93.8931		93.6899	91.5497	90.5635	91.328		90.5668	92.649	91.789		92.811	90.9436	93.6208
18.4104		91.0406	94.716	91.161	91.7621	93.8205		96.5922	93.4601	95.1417		95.1165	90.9068	93.6399		92.4596	92.6837	94.0391	97.2701	80.7729		90.7444	83.3765	95.845	90.979		89.2662	92.3275	87.7175	90.979		90.1686	91.2479	97.0052	93.5067		94.1838	91.8895	90.1437	76.4548		89.3922	93.1606	91.9018		91.8692	90.9704	93.5632
18.6504		90.885	95.1775	91.635	92.0546	93.9114		96.709	93.69	95.5285		100	90.5758	94.2969		91.938	92.2039	93.8983	97.2137	66.4832		91.8065	82.8348	96.3516	90.9254		88.7985	92.4075	88.6544	90.9254		89.839	90.9117	96.9628	93.627		94.3593	91.6176	89.7817	16.9842		89.143	92.8121	91.3795		92.8326	90.4765	93.699
18.8879		90.3003	94.6945	91.5648	90.7689	93.6197		96.0778	93.6112	94.7924		96.3674	90.4858	93.9795		92.5651	92.6203	93.1057	97.031	56.6004		90.9559	83.1154	95.9058	90.9847		89.1686	92.547	89.2835	90.9847		89.9307	90.4749	97.2379	93.5991		91.8222	91.383	89.4587	5.70855		89.2901	93.2868	91.8574		91.9017	90.4648	93.2545
19.1264		90.3308	94.9586	91.8784	90.4636	94.6135		96.8023	93.8103	95.0609		91.3894	90.8053	93.4604		92.4706	92.7191	92.4586	97.0621	49.0618		90.0457	82.86	95.6855	90.5683		89.595	92.7736	88.1159	90.5683		89.729	89.9943	97.1071	93.7473		92.1443	91.9804	89.7022	2.57172		89.5153	92.7971	91.8707		91.7725	91.5479	93.5459
19.3639		90.1201	94.7759	91.4266	90.5992	94.1365		96.5305	89.0009	95.2378		87.0267	90.7709	93.1141		92.1485	93.2504	92.3073	97.109	43.3527		90.8149	83.014	95.5767	90.5854		89.0008	91.0272	87.2863	90.5854		89.864	90.3783	96.6815	93.6856		92.0663	91.6973	89.8737	1.22744		89.0835	92.702	91.6259		91.812	90.8156	93.4652
19.6014		90.33	94.3905	92.0402	91.5799	94.5348		95.6858	79.2521	94.55		87.1425	90.7151	92.9201		91.8628	92.4077	92.5912	97.3564	38.8857		90.5847	82.6914	95.8838	90.7028		89.3233	90.6548	87.7043	90.7028		89.6603	90.5188	96.7188	93.6039		93.7513	91.5516	90.4857	0.657175		88.8996	92.7619	91.0674		90.9747	90.3992	93.7627
19.8406		90.5284	94.5935	91.2367	91.7217	94.3407		96.4174	71.1097	94.9353		81.2808	90.0468	92.9533		92.3699	92.8157	92.0831	96.6949	35.3423		91.0783	82.7993	96.6639	90.5395		89.5689	91.1347	88.6115	90.5395		89.5331	90.5062	96.3323	93.0999		94.0114	91.5737	89.7026	0.798049		89.1117	93.422	91.3031		91.4236	90.9302	93.4474
20.0797		90.9958	93.9731	91.6481	90.3136	94.4232		96.0399	63.8922	94.862		48.8395	90.1997	93.6506		91.8389	93.1377	92.7106	96.8659	31.8001		91.1493	83.2422	95.8178	90.4436		89.0752	91.771	87.7187	90.4436		89.3796	90.1162	96.957	93.0811		94.5068	91.2637	90.1906	0.39726		88.6534	92.2067	91.915		90.8874	90.4518	93.908
20.3231		90.8676	93.8378	93.0809	91.2663	93.4804		96.7043	57.34	95.2145		32.1837	90.2568	93.7092		92.1523	93.5162	92.6507	97.4463	29.4436		91.4293	82.7153	95.9826	90.3465		88.8746	90.8916	88.1161	90.3465		89.3944	90.3076	96.3974	93.2959		93.9067	91.7149	90.139	0		88.6516	92.7513	91.3427		90.6047	90.4723	92.6986
20.5606		90.6988	94.8269	92.2307	91.2359	94.9412		96.8923	51.9156	94.2409		26.3291	90.7531	93.3093		92.5835	93.1379	93.0256	96.8958	27.0912		90.644	82.4008	96.2156	90.5091		88.8388	91.2457	87.8316	90.5091		89.6258	89.747	96.9067	93.2383		93.202	91.3123	90.554	0.582743		88.6528	91.8083	91.4335		90.5647	90.0133	92.7683
20.7981		90.3743	93.7113	91.9415	91.2717	94.4263		96.0375	46.2534	94.2578		22.3175	89.8722	93.302		92.8404	92.7903	92.9953	97.2862	24.9974		90.0173	82.3288	95.5792	90.0991		88.3281	92.7116	88.3955	90.0991		89.1831	89.6244	96.8916	93.2306		92.9098	91.4787	90.8466	0.69851		88.4217	91.4179	91.3696		89.9762	90.2431	92.3626
21.0364		90.0368	95.0388	92.0867	91.3563	94.9958		96.4272	42.6205	94.567		19.935	90.0387	92.9616		91.7922	93.1344	92.3671	96.739	23.3836		90.0271	82.3379	95.7624	90.3816		89.3724	91.0323	89.2415	90.3816		89.2168	89.5673	96.392	93.2386		95.3093	90.6212	89.9068	0.371397		88.4063	91.4611	91.2289		90.4976	90.5665	93.1325
21.2739		89.7131	93.7998	91.6426	90.6497	93.4636		96.8329	37.204	94.3861		16.6275	90.5287	93.2526		92.0477	93.2142	91.3284	97.1237	21.9187		90.5378	82.218	95.8503	90.1968		88.653	91.9929	88.3716	90.1968		89.066	89.577	96.2809	93.2556		93.9698	91.2352	88.3173	0.505252		89.4805	91.5207	91.296		89.0804	89.5093	92.9802
21.5131		90.6323	94.3784	91.673	90.6991	93.5232		96.2922	34.6969	93.6819		14.4308	89.8259	93.6878		91.5557	92.6144	92.9998	96.8331	20.768		90.957	82.7397	96.2183	90.0934		89.6716	92.4121	88.625	90.0934		88.9281	89.5388	96.9051	93.3763		95.55	91.3363	89.492	0.283497		88.5132	90.6182	91.0457		89.555	90.0266	92.3376
21.7564		90.163	93.7475	90.7436	90.9335	94.2994		96.3479	32.8115	94.0472		14.5816	88.3161	92.425		92.0159	92.7453	93.0201	97.0639	19.7355		89.9743	78.0311	95.7967	89.8994		89.0096	91.514	87.9181	89.8994		88.6616	89.2171	96.6322	93.2427		94.9099	90.5356	89.6002	0.221755		88.8593	90.2963	90.6267		88.5576	90.4757	93.1761
21.9939		89.9031	94.7276	91.1681	90.1327	94.0714		97.0524	28.0558	94.4453		13.3739	73.2952	93.1265		91.9781	92.3509	93.8933	96.5684	18.5873		90.1434	69.2345	95.923	90.129		88.9241	90.5045	89.6643	90.129		88.7575	89.6508	96.1207	92.8808		94.4012	91.4535	89.3725	0.655583		88.9948	89.9885	91.2467		89.1815	89.5993	92.6366
22.2314		89.5465	94.8893	91.7617	90.8275	94.3085		96.4032	25.3464	94.1812		11.6735	60.6431	92.9638		92.4325	92.9113	93.7407	97.4464	18.0603		90.2002	61.9269	95.942	89.8054		89.0597	91.2899	88.3766	89.8054		88.3111	89.6524	96.2418	92.7243		94.2089	91.1666	88.2494	0.472833		88.4111	90.9986	90.9013		88.3192	89.905	92.5362
22.4705		89.3826	94.4739	90.5765	90.324	93.7798		96.9627	23.0925	95.4049		11.0899	50.7824	92.437		91.4534	92.895	94.379	97.0926	17.0946		90.7175	55.4902	95.8033	89.862		88.8577	91.9388	87.3999	89.862		88.7425	89.1998	96.3563	93.1064		95.714	90.3067	88.7184	0.607062		89.6408	90.5491	91.6021		88.7717	89.051	92.6006
22.7097		89.58	93.7782	91.2553	90.4542	93.8255		95.8269	20.7909	94.2962		8.81531	42.3197	92.7681		92.3561	92.8894	92.4163	97.7285	16.2497		90.0337	49.8133	95.6397	89.6003		89.5196	92.152	87.8357	89.6003		88.4023	89.3439	96.4157	92.5623		94.3751	90.787	88.6356	0.726605		88.7185	89.8714	90.417		89.1531	90.362	92.1966
22.9481		90.1533	95.0308	91.3477	91.5697	94.2372		96.9057	19.3098	94.0706		9.61267	36.4039	92.7721		91.9315	93.1797	92.1753	97.0803	15.2687		89.6903	44.9583	95.6984	89.876		89.9202	90.6724	87.7946	89.876		87.8924	89.1294	96.319	92.3781		95.1314	91.6347	89.4168	1.00217		88.7861	90.1943	90.2401		88.0417	88.7337	92.6993
23.1872		89.9882	94.0213	91.5357	90.1231	94.3		96.4307	18.0746	94.4588		5.59119	31.2487	94.6421		91.7445	92.8405	91.9556	96.9094	15.153		90.3017	40.5995	95.3176	90.175		89.9458	91.5516	87.8831	90.175		88.5282	89.6211	96.6144	92.6657		93.4309	90.7661	87.9928	1.07727		88.9293	90.7343	90.52		88.3929	89.2039	93.3071
23.4256		89.6243	93.5303	90.9958	91.5494	94.5565		96.5747	15.6314	94.6231		5.20955	27.1402	81.562		92.199	93.0873	90.4297	97.0894	14.6522		90.3998	36.8484	95.3528	89.6887		90.2091	92.3866	88.5524	89.6887		88.0846	88.9022	96.1878	83.6009		94.3108	90.1285	88.1162	1.0861		88.8862	90.6049	91.3474		88.2993	89.607	93.2873
23.6647		88.9903	94.2398	90.8118	90.4739	93.8601		96.0101	14.1574	95.2443		7.15205	23.6507	68.2506		92.8473	92.3915	90.6282	96.7218	13.089		89.7291	33.2027	95.4334	90.0039		90.2728	90.9824	87.7583	90.0039		87.9679	89.6516	96.7252	24.9204		94.9125	90.1379	87.675	1.3537		88.4731	89.7004	91.1181		87.5499	89.3973	93.2267
23.9064		89.7781	94.3706	91.8569	92.2026	94.3782		96.7625	13.6443	94.5151		5.67236	21.0858	57.7993		92.6251	92.0708	90.5418	96.9552	13.1364		89.6166	30.2617	95.8598	90.0897		90.8203	92.6237	88.5057	90.0897		87.7618	89.4609	63.1653	8.89953		95.3912	90.8472	87.889	1.48734		88.3703	89.198	90.3007		87.6516	88.9984	92.334
24.1439		89.218	93.8425	91.4315	91.493	93.753		96.6726	12.3043	94.5252		6.48652	18.4531	48.5274		92.2885	92.9086	88.7394	97.0234	12.6644		89.2433	27.4954	95.4145	89.9797		91.38	91.2209	87.5273	89.9797		88.2233	89.4231	24.1636	4.17603		96.3136	90.1249	88.1392	1.35124		88.2301	90.009	90.1759		88.6711	88.6742	92.2945
24.3831		89.6115	95.1171	91.6274	91.3143	94.5412		96.92	11.2225	94.5608		4.62554	16.9662	41.6741		91.7221	92.3698	87.825	97.5224	12.5285		88.8649	25.4202	94.9337	90.1019		90.3967	90.7514	88.2408	90.1019		87.9224	89.453	10.0636	2.57674		96.3109	90.6528	87.1933	1.52769		88.5367	89.47	90.74		88.9009	89.6653	91.913
24.6206		89.2983	94.1921	92.4002	90.985	94.6856		96.7153	9.9583	94.4612		3.90997	15.206	36.4886		91.4459	92.3117	86.2446	96.8346	11.2274		89.4464	23.3091	95.45	89.6804		89.8151	91.6183	88.577	89.6804		87.9275	88.8136	5.1687	1.83109		95.5711	90.6722	88.502	1.40973		88.6923	89.8577	91.1276		87.9078	88.5931	92.9372
24.8597		89.4242	93.9431	90.4002	90.2468	94.652		96.0257	8.11853	95.0004		4.0629	13.5745	32.5865		91.4426	92.6401	85.2751	97.3499	11.1635		88.984	21.2117	95.4518	90.2051		91.8047	91.1011	87.5494	90.2051		87.979	88.7427	2.97732	1.24729		96.2395	91.1112	87.2752	1.54208		88.6055	89.7144	91.031		87.7504	88.8693	92.0088
25.0989		89.1434	94.3187	90.2231	91.0035	94.055		96.0348	7.06252	95.0349		3.93667	12.7164	28.8877		92.0333	91.9585	83.898	97.9025	11.0921		88.9672	19.552	95.6908	90.412		91.4531	91.3237	89.1092	90.412		87.5165	89.2457	1.80783	0.915444		95.8183	87.6838	87.1744	1.8153		88.6789	89.5751	90.6811		87.6892	88.4534	92.014
25.3364		89.3454	94.413	91.7057	91.8616	94.7141		96.3573	6.96649	95.0437		3.02686	11.6711	25.6805		91.9035	92.9387	82.6235	97.5654	10.4424		89.1312	17.9598	95.5357	90.1598		91.624	91.6347	88.0419	90.1598		87.7801	88.9676	1.57742	0.731683		95.7976	25.6493	87.4764	1.26677		88.4299	89.8015	90.6175		87.9997	88.5679	91.4792
25.5756		89.4516	95.0726	91.9612	90.9755	94.6672		96.1798	6.33115	94.5664		2.72231	10.4695	23.0315		91.8333	92.7339	81.0275	97.1571	9.99328		88.52	16.6253	95.2336	89.9368		91.8824	91.1453	88.4642	89.9368		87.6658	88.7632	1.20954	0.762806		97.117	3.99394	87.4723	2.15507		88.5441	89.649	90.5689		88.4664	89.4594	92.5198
25.8181		89.1445	95.1655	91.8391	91.2339	93.9333		96.552	4.12788	94.983		2.32344	9.64764	20.7152		91.5599	91.8494	80.9335	96.6223	9.55239		81.339	15.1862	95.3494	89.6186		91.1298	90.9354	87.6058	89.6186		87.8217	88.5017	0.941115	0.359931		100	1.4808	88.9353	1.32923		88.4333	89.3335	90.0156		88.7054	88.1863	91.7375
26.058		89.3329	95.0646	91.2091	91.003	93.2993		95.4763	3.96449	94.426		2.48647	8.83078	19.084		91.9052	92.789	79.5015	97.4397	9.55353		77.055	14.1772	95.0684	89.7274		90.8145	91.6888	86.797	89.7274		87.4779	88.7819	0.781882	0.495202		94.1531	0.554985	93.9872	1.96196		89.018	89.909	90.2346		88.7043	88.7001	91.5127
26.298		89.1763	94.3894	91.5416	91.0515	94.851		95.7559	3.14603	94.0168		1.64487	8.02324	17.6004		92.0392	92.0698	79.6086	97.3686	10.0202		70.0422	12.9485	95.6347	89.7842		91.1533	90.9578	87.6618	89.7842		87.2629	88.3307	0.598474	0.436303		87.7787	0.449803	76.781	1.71215		88.8011	89.7155	89.7608		88.1875	88.3011	91.259
26.5355		88.8431	93.5842	91.5204	91.1703	94.3028		95.4269	2.36793	85.4386		1.19572	7.44576	16.6116		91.9456	91.8965	78.7725	96.2714	9.80975		63.8197	12.1103	95.3662	90.159		91.5332	91.504	86.6865	90.159		87.1661	88.6509	0.60983	0.336793		84.2482	0.436025	63.1051	1.97779		88.9067	89.0433	90.1802		89.1759	88.8675	91.2589
26.7755		90.4069	94.1212	92.1222	91.1181	94.4679		96.2534	1.34888	77.7009		0	7.1566	14.9414		92.2144	93.1369	77.9628	71.8263	8.86525		57.7557	11.1696	52.9462	76.0047		90.7649	92.199	87.9153	76.0047		87.3534	88.8333	0.326682	0.433822		82.5539	0	52.7178	2.09288		88.2721	89.1254	90.8996		88.7655	88.5585	91.27
27.0171		89.1106	93.8717	92.2174	90.4058	94.6193		95.5419	0.867668	70.0066		0.797165	6.25241	13.5987		91.7039	92.3929	76.6943	53.0737	8.71214		51.7401	10.2773	18.5332	26.5575		91.3099	91.8113	87.8176	26.5575		78.391	88.4829	0.49227	0.543815		78.4593	0.78152	45.0306	3.01047		89.054	89.0735	90.3635		88.8525	89.4717	92.3699
27.2563		89.282	94.804	90.3908	90.8679	94.5801		95.9473	0.74114	63.3205		1.3393	6.03245	12.5388		92.2778	93.0762	76.0723	41.8357	7.92771		47.3055	9.58646	8.40044	8.77459		90.5305	92.0136	87.9646	8.77459		47.3402	88.9506	0.322201	0.256962		60.428	1.09584	38.7091	2.56022		88.7564	89.8957	89.7584		89.1528	88.0703	91.516
27.498		88.8275	93.8421	91.5521	90.7324	95.2306		96.7772	0.836761	57.4121		0.437766	5.52942	11.1335		91.7611	92.1415	76.1682	33.8868	8.03117		42.6467	8.87467	5.01976	3.73649		91.1692	91.75	87.4716	3.73649		30.1469	88.3437	0.295682	0.415387		32.5303	0.943119	34.6246	3.05848		89.0936	89.2096	90.3006		89.2407	87.9817	91.4718
27.7363		89.6816	94.6691	90.7457	90.8991	95.6282		95.8872	0	52.6665		1.48962	5.16718	11.2507		92.0612	92.002	75.4629	27.9512	7.69285		38.1567	8.23345	3.49458	1.94483		91.1084	91.2797	87.6095	1.94483		11.5201	88.0343	0.390968	0.234436		18.0896	0.480507	30.1535	3.21716		88.8549	88.8995	89.3191		89.1238	88.0681	91.7029
27.9746		88.6897	95.3381	91.3033	91.806	94.9084		95.3787		47.8619		0.44211	4.8133	9.7444		92.2267	92.8871	76.0426	24.5252	8.24847		35.2358	7.51776	2.9886	1.18182		90.639	90.5037	88.5602	1.18182		5.56762	88.4209	0.211145	0		12.8016	1.02594	25.4201	2.92318		89.7929	89.4027	90.4122		89.0597	88.2189	90.6918
28.213		87.4086	94.4836	91.1559	90.8849	94.8089		95.951		44.2603		1.27304	4.51801	8.86749		92.01	92.2521	75.8775	21.6151	7.61094		32.2918	7.12078	2.54172	0.670218		91.386	91.9785	87.6181	0.670218		3.2208	88.9361	0.0543104			10.6754	1.3346	23.2228	3.81457		88.796	89.8483	90.1136		88.7376	88.2718	91.2669
28.4513		57.8163	93.8912	92.2164	90.6737	94.483		96.1552		40.185			4.01292	8.46435		91.9664	92.5804	76.0648	19.156	7.3294		28.8696	6.44865	2.19857	0.441326		91.9637	90.7248	87.3641	0.441326		1.83622	88.8291	0.171069			8.5958	1.16306	20.2167	3.87582		89.24	89.2142	90.2899		88.6233	88.3861	90.9829
28.6896		39.5657	94.1051	91.1812	77.1055	94.5833		96.7921		37.66			3.69921	7.75609		92.2538	92.7106	76.0458	17.2107	6.89855		26.7321	5.8767	1.79948	0.448394		91.0438	89.6034	87.1839	0.448394		1.58461	88.5321	0.0593572			7.16463	1.28444	17.4745	4.13509		89.0595	89.0785	89.8497		89.1835	88.1507	91.1805
28.9271		28.2251	94.7212	90.9593	57.5172	95.6235		96.1452		34.9553			3.43851	6.90019		92.3374	92.2503	76.8741	15.7112	7.13671		24.2474	5.53846	1.55845	0.187809		91.1121	68.8863	88.8706	0.187809		1.25222	88.4748	0.0741987			5.80172	1.66511	15.6736	3.90763		90.127	89.5213	90.0356		89.4675	88.4172	90.7108
29.1663		20.6908	94.7825	90.7915	23.4992	93.9705		96.4077		32.8298			3.1118	6.54406		92.6525	91.9436	77.0243	13.7409	6.98371		22.5429	5.10802	1.45835	0.160948		90.5542	51.4709	89.2045	0.160948		0.867042	89.1336	0			4.22066	1.88895	13.9213	4.2051		90.1306	67.2292	90.0374		88.9735	88.6646	91.1668
29.4062		14.9842	95.1714	91.4122	7.6073	94.757		84.0377		30.522			3.01847	5.88951		91.7273	92.2307	76.9357	12.5826	6.35124		20.8176	4.20815	1.33994	0.0872667		91.0202	39.4401	88.386	0.0872667		0.514064	89.0975	0.0721483			2.63735	1.80314	12.2538	3.94055		89.9043	19.7727	89.5459		88.6195	88.02	91.4132
29.6446		12.2111	94.9875	92.0346	3.12668	94.6328		64.6624		29.3087			2.35638	5.58123		91.9399	92.7158	76.2109	11.9936	6.39328		19.0211	4.29063	1.08149	0.163531		91.4803	30.9144	87.1949	0.163531		0.472875	88.8413	0.050187			1.66092	1.66444	10.1962	4.37178		89.9929	6.66182	89.7719		89.491	88.4606	91.1632
29.8838		9.41845	95.2328	90.2849	1.38942	95.0485		50.8343		27.167			2.46398	5.26715		92.5112	92.3533	77.4521	10.6569	6.38514		17.2717	3.77188	1.21168	0.0908551		91.0121	24.4942	88.4622	0.0908551		0.30363	89.2726				1.00652	1.43889	9.17948	4.60242		89.9526	3.32145	89.4962		89.1893	87.8676	12.1488
30.1229		7.44779	94.8193	82.7397	0	94.7557		40.7116		25.8718			2.13371	4.43404		91.782	93.0526	77.6402	10.0772	6.10169		15.9829	3.7095	0.895578	0		91.4465	20.3276	87.9921	0		0.477098	89.1683				1.97299	2.19225	8.41576	4.77714		89.5105	2.29583	89.7458		89.3667	87.961	1.77325
30.3612		6.31791	95.1253	77.0284	0.696534	95.0816		32.9115		24.1687			2.00974	3.93256		92.3169	92.8398	77.7061	9.14347	6.1729		14.6117	3.45832	0.891934	0.194589		91.1968	16.0595	88.1678	0.194589		0.24371	89.1759				0.770149	1.96034	7.16295	4.72112		89.5643	1.10892	90.0474		90.4032	88.2093	1.1175
30.5988		5.20693	94.2593	73.2428	0.0412586	94.7579		26.5258		23.5507			1.89068	3.68745		91.6361	92.2656	78.7113	8.38143	5.22203		13.2195	2.85389	0.703604	0.273141		91.0668	14.6106	88.167	0.273141		0.178949	89.262				0.656601	2.36852	6.37199	4.55521		89.7542	0.896465	42.0862		89.4845	89.1386	0.523461
30.8371		4.57905	94.2749	67.5597	0.51689	95.0545		22.7722		22.1028			1.81071	3.40511		92.2775	92.828	78.6556	8.14355	5.71849		12.201	2.54948	0.800585	0.268702		90.7589	11.1501	87.9248	0.268702		0.137348	89.3394				1.12995	1.81971	5.66542	5.0297		89.4767	0.25617	8.53423		89.4993	87.839	0
31.0746		3.50903	94.5975	55.422	0.452117	95.0874		19.9513		20.8728			1.55718	2.98019		92.2791	93.3564	79.0967	7.26427	5.76847		11.2658	2.09041	0.73009	0.322198		91.1332	10.1788	88.0156	0.322198		0.147029	89.3574				0.88079	2.52264	4.26833	5.39251		89.024	0.965891	2.59441		89.1898	88.1881	0.100382
31.3121		2.37331	95.8868	42.3767	0.117457	95.1023		17.0527		20.6867			1.26355	2.87568		91.8012	92.8578	80.0441	6.7117	5.19282		9.92822	1.94983	0.645195	0.340486		91.4303	9.03676	88.3305	0.340486		0	61.7972				0.181146	2.76966	3.7238	4.98961		88.9948	0.448526	1.19036		89.1688	63.5474	1.08681
31.5512		2.60876	95.2195	41.4478	0.943149	94.2322		15.2955		19.8439			1.17186	2.19326		92.4876	92.1248	80.7567	6.83653	5.54264		9.06704	1.60328	0.514861	0.407755		91.1296	7.39426	87.9426	0.407755		0.0748538	17.9858				0.937504	2.94909	1.96906	5.40555		89.2555	0.210578	0.555189		90.1726	13.8788	0.75407
31.7887		1.58223	94.4544	35.9343	1.10943	95.2714		13.4816		18.5302			0.997313	2.40537		92.4012	93.1058	81.3468	5.8159	5.16059		8.33118	1.49252	0.413087	0.428329		90.0116	6.91756	88.9841	0.428329		0.089498	6.03308				0	2.77302	2.31794	4.81689		89.8821	0.0051799	0.22407		88.5785	4.70131	0.757755
32.0262		2.29634	94.2619	30.9423	1.05867	94.5199		12.0941		17.4328			1.08251	1.9314		92.3455	95.2522	81.5003	5.49508	5.0432		7.28001	1.4104	0.605158	0.426598		91.8548	5.64727	87.0936	0.426598		0.193903	2.62263				0.247024	2.81893	1.70494	5.4236		58.292	0.269448	0		89.1293	2.65886	0.83155
32.2646		1.60957	72.3752	25.0637	1.95834	94.7383		11.3401		16.8482			0.996631	1.76148		92.3487	86.903	81.5791	5.40817	4.95101		6.65664	1.00997	0.354471	0.568848		90.8255	5.43577	87.6907	0.568848		0.263346	1.31997				0.631472	2.54056	1.15509	5.879		0.669992	0.420324	0.374741		89.7374	0.953011	1.23163
32.5021		1.19078	47.8522	21.1454	2.67642	94.3774		10.103		16.4724			0.572558	1.71351		92.0473	79.3479	81.0731	4.64083	5.07465		6.00721	0.770213	0.528021	0.524864		91.0471	4.1821	87.7543	0.524864		0.113873	0.845327				0.487952		0.628866	5.66076		0.659834	0	0.917198		89.4074	0.853411	1.922
32.7396		0.762245	31.8973	17.4353	2.67298	96.207		9.52736		16.0238			0.316336	1.504		91.961	73.6313	84.074	4.27411	4.47136		5.37093	0.510783	0.428356	0.434958		90.6021	4.63157	87.9761	0.434958		0.309314	0.551273				0.328014		0.833448			0.533827	0.696329	1.04313		89.511	0.543154	1.30734
32.9787		0.781068	23.3541	15.1649	3.62812	89.726		8.5423		15.3751			0.332631	0.468378		91.8774	68.258	80.6697	4.28659	4.40612		4.6738	0.100742	0.287388	0.59061		90.3485	3.52098	88.1633	0.59061		0.188569	0.301892				0.950509		0			0.550118	0.916681	1.43301		89.5608	0.324615	1.4079
33.2162		0.990593	16.0683	13.3169	2.94017	67.0055		7.09949		15.1994			0.505464	0.575449		15.8542	64.0715	76.7347	3.43238	4.33094		3.80933	0	0.0762344	0.578011		91.9611	3.3167	87.0122	0.578011		0.216117	0.558016				0.936344					0.167443	0.00423437	1.24756		89.5085	0.00852761	2.5041
33.4554		1.05218	12.549	11.586	4.09148	48.2387		7.24024		14.4966			0.229461	0.692031		4.31069	60.8025	73.676	3.62059	4.97226		3.23666		0.0796587	0.546404		90.9547	2.66905	86.6235	0.546404		0.418558	0.509037				0.968089					0.687652	0.479893	1.27676		46.1073	0	1.83438
33.6929		0.830448	10.2078	10.2968	4.40166	24.7511		7.11307		13.6227			0.103062	0		2.66816	56.7487	68.8669	3.15014	4.12927		2.78571		0.11181	0.562869		90.4326	2.01584	87.7158	0.562869		0.299237	0.232596									0.409726	0.661971	2.09446		10.8977	0.405588	2.18766
33.9312		0.59702	7.63811	9.86865	4.59371	15.3196		6.50891		13.125			0.064809			1.99888	53.2961	66.2238	3.12998	4.05693		2.25629		0.0922964	0.771048		90.5592	1.67524	87.87	0.771048		0.303343	0.285604									0	0.291545	2.27813		4.37106	0.924917	2.66736
34.1704		1.02954	6.28751	8.77257	5.57967	10.5529		5.93657		12.9656			0			1.57949	50.7392	63.0718	2.86589	3.59455		1.80514		0.148948	0.747245		89.1703	2.22906	87.1107	0.747245		0.377033	0									0.467327	0.60083	2.6573		2.52182	0.744146	37.755
34.4087		0.8276	5.19033	7.69912	5.73852	8.24931		5.53131		12.6663						1.00633	48.3567	60.9945	2.71715	3.86599		0.869368		0	0.761138		90.7652	0.766966	87.6554	0.761138		0.304025	0.208445									0.230135	1.19472	3.08702		1.54214	0.877235
34.6462		1.1949	4.38795	6.75842	7.13529	5.9199		4.97432		11.8176						1.85974	46.0692	58.4259	2.15135	4.14161		0.477783			0.783018		91.2121	1.12051	86.6787	0.783018		0.52096	0.280461									0.501421	1.0943	2.88492		0	1.124
34.8837		0.753401	3.46078	6.41711	7.28932	4.91368		4.86121		11.8402						1.65654	44.097	56.6503	1.90201	3.35743		0			0.753199		90.9068	0.719165	87.1584	0.753199		0.589899	0.471035									0.54634	0.860329	3.60657		0.176363	1.36592
35.1254		0	2.5873	5.79796	7.4597	3.81107		4.45394		11.4178						1.62938	41.9203	53.7604	1.91725	3.78908					0.852448		90.3648	0.321516	86.8074	0.852448		0.732085	0.170183									0.930078	0.991934	3.47914		0.0333564	1.44208
35.3629		1.27277	1.43397	5.43706	7.93467	2.35004		4.16994		10.8544						1.71191	39.6886	52.6784	1.87612	3.46607					0.901378		89.9174	0.68971	87.3053	0.901378		0.643419	0.304465									0.772014	0.74856	3.67827		0.208202
35.6062		0.384634	1.95482	3.73094	9.6907	1.85629		3.82488		10.6806						1.24965	37.9606	50.9693	1.58928	3.91739					0.88364		89.6391	0	87.1692	0.88364		0.871746	0.202194									0.536043	1.14106	3.88351		0.380145
35.8437		0.979901	1.51575	4.83463	9.64333	2.16475		3.61681		10.4574						0.817398	36.2723	48.9806	1.62477	3.13145					0.972498		89.6864	0.0257457	88.1134	0.972498		0.911387	0.257437									1.28973	1.26728	3.94378		0.216288
36.0812		0.473153	1.26544	3.31033	9.23588	1.26696		3.07091		10.1154						1.61308	33.8852	47.4946	1.51026	3.64541					1.07102		90.3937		86.0295	1.07102		0.8249	0.33446									1.27952	1.66128	4.44544		0.986846
36.3204		1.1782	1.05402	3.28155	9.80285	0.689961		3.2925		10.1124						1.66259	32.7123	45.2523	1.24121	3.74148					1.00464		89.7868		86.4026	1.00464		0.945283	0.275861									0.989568	1.69427	4.45887		0.949801
36.5587		1.0969	0.832742	2.36439	10.3242	0.592035		2.91936		9.25347						1.63021	31.6243	44.1559	1.32228	3.10616					1.00833		89.7801		87.8181	1.00833		1.15414	0.278839									1.56996		4.47992		1.13659
36.7979		1.98035	0.78398	2.30296	11.4561	0.540721		2.93654		9.14684						1.40594	30.4763	42.5744	1.32171	2.44383					1.18013		89.6742		87.3228	1.18013		1.27231	0.408244									1.98698		5.39563		1.45356
37.0371		0.993934	0.950388	2.07756	11.4401	0.24711		2.90445		9.16374						1.30916	28.374	40.723	0.94983	2.44552					1.12517		90.249		87.5113	1.12517		1.44392	0.34131									2.24102		5.65329		1.775
			0	2.13867	12.2775	0		2.52689		9.0097						1.06173	28.1537	39.9354	0.957906	2.83073					1.31588		90.7351		86.0514	1.31588		1.48449	0.480026									2.2824		5.56773		1.62369
			0.854548	1.04411	13.5052	0.259631		2.36164		8.66776						1.72045	26.6982	38.2186	0.636544	2.50957					1.25132		90.0574		86.5075	1.25132		1.56147	0.315407									2.9892		5.7327		1.66039
			0.618565	1.51211	14.3204	0.239458		2.23569		7.959						1.70094	25.2526	37.6638	0.558337	3.16011							90.3227		87.449				0.402163									3.13203		5.92938		2.21117
			0.33887	0.746734	14.8218	0.412102		2.07345		7.63306						1.5315	24.844	37.2498	0.440954	3.5179							89.3691		81.1005				0.435597									3.69748		6.91046		1.68863
			0.183855	1.26319	14.4114	0.401148		1.75924		7.87159						1.60341	23.6119	36.1137	0.268215	2.93772							90.1396		73.0802				0.502932									3.6112		6.47898		1.98124
			1.0157	0.308932	15.6355	0.174337		1.91314		7.85721						1.15446	22.0261	34.7101	0.226387	2.92507							90.6626		65.017				0.60463									4.54002		7.14102		1.75196
			1.12386	1.33793	16.1631	0.410885		1.29412		7.51963						1.44789	20.4039	33.0239	0.150616	2.5002							89.5914		57.2042				0.333476									4.79424		7.30455		2.09108
			0.701877	0.790361	16.6618	0.822665		1.34371		6.8794						1.49281	20.099	32.346	0.0883138	2.44962							90.3334		51.844				0.494059									5.78432		7.47309		2.56369
			0.852059	1.15474	17.1652	0.863794		1.00103		7.29777						0.686117	19.9316	32.1709	0	2.30988							90.2572		47.5069				0.792511									6.8197		7.34882		2.06752
			1.11946	0	17.8044	1.39531		0.914659		7.11919						1.67619	18.9384	31.0129	0.0236202	2.57645							87.3469		42.8521				0.727335									7.18586		7.407
				0.444433	18.2161	1.5889		0.927194		6.76317						1.37908	18.0812	29.7217		2.49467							70.5572		39.0312				0.622797									8.49223		7.58916
				0.93585	18.0456	1.19108		1.12559		6.39621						0.47506	16.8218	29.1426		2.63886							55.6291		35.4747				0.659039									9.62664		7.6499
				0.348856	19.1145	1.38334		0.936326		7.00284						0.739517	15.5417	29.0218		2.5002							45.2458		32.6431				0.816397									10.6397		8.09718
				0.562483	19.6688	1.88614		0.63798		5.99103						1.10631	15.0646	27.9584		2.2314							36.4521		30.1819													11.9332		8.51949
				0.416879	20.5996	2.78477		0.639062		5.60508						0.954262	15.0085	26.4777		2.30409							29.7819		27.957													13.3103		8.35568
				0.728193	20.0406	2.40436		0.466074		5.90175						1.38007	14.1626	26.4709		2.21685							23.93		25.6773													15.1051		8.18143
				0.285697		3.28997		0.248034		6.09068						1.17621	13.0922	25.256		2.29053							21.1653		22.9367															8.3391
				0.382839		3.13083		0.353302		5.68638						1.05965	13.1466	24.4545		2.05824							17.5745		21.9706															8.6459
				1.14391		3.7925		0		5.66859						0.45571	11.9994	23.7114		1.87937							14.7242		18.6176															9.14212
				0.200855		3.62609		0.149535		5.50759						0.643549	11.2553	23.0719		2.50043							12.8565		17.633															9.23258
				0.516976		4.35056				5.17127						0.694389	11.1169	22.4738		1.98593							10.1965		16.8405															8.74844
						4.08425				5.29879						0.660604	9.91077	22.2178		2.13604							9.26756		15.1197															9.7326
										5.8135						0.337634	10.06	21.8006		1.6302							8.0533		14.066															9.09508
										4.72893						0.0742015	9.14087	21.275		1.87876							6.3471		13.2345															9.8088
										4.93457						0	9.2761	20.8758		1.55649							4.95047		11.5666															9.72014
										4.11516						0.200369	8.29684	19.8329		1.66273							4.30236		11.0565															9.89886
										4.51045						0.29113	7.63203	19.8342		1.72672							3.78824		9.51509															10.8909
										4.34749						0.217893	7.37004	18.2483		1.86975							2.77556		9.20454															10.9258
										4.47955							7.37856	18.4022		1.92471							2.21752		7.38619															10.6283
										4.32863							6.27112	17.4442		1.68738							1.88719		6.92299															10.9241
										3.79022							6.3105	16.6135		1.86645							1.15731		5.67911															10.8041
										4.87236							5.50202	16.2449		1.73613							0		5.61768															11.4157
										4.15413							5.3677	15.7846		1.84211									5.62692															11.9387
										3.20635							5.00249	15.8002		1.53476									3.41262															11.3114
										3.54415							4.24421	14.9995		1.4777									3.45554															12.0231
										3.69586							3.76576	14.4327		1.35488									3.00567															11.6315
										3.8822							3.04705	13.8955		1.13412									2.56305															12.1222
										3.7557							3.16931	13.2459		1.17142									1.44229															11.9383
										3.75776							2.47208	13.3822		1.19455									0.61793															11.7933
										3.61295							1.82884	12.9122		1.3649									0															12.2982
										3.59514							1.56336	11.8813		1.17503																								12.5574
										2.66619							1.84633	11.5178		1.10987																								12.5163
										3.29934							1.40365	11.1447		0.942366																								12.549
										3.05134							0.623494	10.2493		0.705771																								13.288
										2.69476							0.485343	10.3863		0.984785																								13.0872
										2.97317							0.178977	9.85785		0.859797																								13.5396
										2.91434							0.417488	10.4089		0.92273																								13.4675
										3.10817							0	8.82992		0.812785																								13.8738
										2.75244								8.96848		0.738059																								13.8562
										2.29434								8.10656		1.07646																								13.7393
										2.44855								7.57632		0.512556																								14.728
										2.12646								7.66981		1.14485																								14.4365
										2.10726								7.75836		1.08183																								15.0179
										2.0034								6.78251		1.13497																								14.9207
										2.4668								6.2657		0.907949																								14.6739
										2.15072								6.81714		1.1196																								14.8655
										2.28648								5.32019		0.703894																								14.9506
										1.92421								5.88117		0.67832																								15.1299
										2.25594								5.47109		0.745968																								14.981
										1.75944								4.97161		0.822598																								15.5355
										1.90242								4.66458		0.920078																								16.2771
										1.7934								4.32113		0.335327																								16.3809
										2.07707								3.76172		0.450949																								16.5215
										1.7343								3.45634		0.629337																								16.7609
										1.42544								2.86264		0.455711																								16.0104
										1.64916								2.77817		1.01399																								16.4332
										1.83075								2.42745		0.225073																								16.8746
										1.55962								1.75936		0.732671																								16.8724
										1.86766								1.62473		1.14106																								17.1267
										1.44421								0.676122		0.316615																								16.8117
										1.56154								1.44899		0.337773																								17.0374
										1.71304								1.07178		0.422676																								17.0983
										0.956511								0.856983		0.770188																								17.6783
										0.84534								0.468446		0.527468																								17.2587
										1.34503								0.483397		0.591437																								18.1942
										1.21288								0		0.819199																								18.3332
										0.661476										0.62507																								18.3481
										1.07091										0.853682																								18.6036
										0.977489										0.555171																								18.054
										0.520722										0.1551																								18.4808
										0.252905										0.830712																								18.3763
										0.347471										0																								18.7054
										0.249453										0.0760515																								19.2505
										0.340665										0.636573																								18.523
										0.393399										0.174381																								18.5929
										0.25352										0.42882																								18.8874
										0										0.283328																								19.2588
										0.421098										0.141309																								19.5805
																				0.447681																								19.2934
																				0.136995																								20.0168
																				0.635219																								20.0255
[truncated: 96 more columns]
