# Supplementary material for: Ion currents through Kir potassium channels are gated by anionic lipids
Source: Nat Commun. 2022 Jan 25;13:490. doi: 10.1038/s41467-022-28148-4 (PMC8789855; doi:10.1038/s41467-022-28148-4)
Supplement: Supplementary file 6 — Source Data [file 41467_2022_28148_MOESM6_ESM.zip › Supp Fig 3.xlsx]

## Sheet: L124M upper
		0	2
0	-3.3895	-1.69475		600000	-9.9
500	-1.91453	-0.957265
1000	-2.32479	-1.16239		600000	-9.9
1500	-2.32479	-1.16239		1100000	-9.9
2000	-2.42247	-1.21123		600000	-9.9
2500	-0.781441	-0.390721		600000	-14.9
3000	-1.81685	-0.908425
3500	-2.34432	-1.17216
4000	-2.98901	-1.49451		0	-1.2
4500	-1.7094	-0.854701		5000000	-1.2
5000	-2.10012	-1.05006
5500	-3.75092	-1.87546		0	-2
6000	-3.29182	-1.64591		5000000	-2
6500	-3.40903	-1.70452
7000	-2.8718	-1.4359		0	-3.2
7500	-1.27961	-0.639804		5000000	-3.2
8000	-0.429792	-0.214896
8500	-3.49695	-1.74847
9000	-2.18803	-1.09402
9500	-2.79365	-1.39683
10000	-2.38339	-1.1917
10500	-2.43223	-1.21612
11000	-1.59219	-0.796093
11500	-1.52381	-0.761905
12000	-2.97924	-1.48962
12500	-1.96337	-0.981685
13000	-2.79365	-1.39683
13500	-3.56532	-1.78266
14000	-2.72527	-1.36264
14500	-1.32845	-0.664224
15000	-3.06716	-1.53358
15500	-3.59463	-1.79731
16000	-2.84249	-1.42125
16500	-2.85226	-1.42613
17000	-2.27595	-1.13797
17500	-2.12943	-1.06471
18000	-2.37363	-1.18681
18500	-2.86203	-1.43101
19000	-2.1978	-1.0989
19500	-1.7094	-0.854701
20000	-2.57876	-1.28938
20500	-2.27595	-1.13797
21000	-2.09035	-1.04518
21500	-2.39316	-1.19658
22000	-2.22711	-1.11355
22500	-2.43223	-1.21612
23000	-1.4652	-0.7326
23500	-2.1685	-1.08425
24000	-3.11599	-1.558
24500	-3.05739	-1.52869
25000	-2.86203	-1.43101
25500	-3.19414	-1.59707
26000	-2.91087	-1.45543
26500	-1.55311	-0.776557
27000	-1.29914	-0.649572
27500	-1.71917	-0.859585
28000	-3.05739	-1.52869
28500	-3.02808	-1.51404
29000	-2.12943	-1.06471
29500	-1.66056	-0.830281
30000	-3.10623	-1.55311
30500	-2.89133	-1.44567
31000	-1.12332	-0.561661
31500	-1.12332	-0.561661
32000	-3.00855	-1.50427
32500	-1.56288	-0.781441
33000	-1.44566	-0.722832
33500	-1.24054	-0.620269
34000	-2.18803	-1.09402
34500	-3.31135	-1.65568
35000	-2.77412	-1.38706
35500	-2.43223	-1.21612
36000	-1.7094	-0.854701
36500	-2.62759	-1.3138
37000	-2.4127	-1.20635
37500	-1.75824	-0.879121
38000	-2.35409	-1.17704
38500	-3.30159	-1.65079
39000	-3.45788	-1.72894
39500	-1.20147	-0.600733
40000	-1.48474	-0.742369
40500	-2.95971	-1.47985
41000	-1.80708	-0.903541
41500	-1.9536	-0.976801
42000	-2.69597	-1.34799
42500	-1.15263	-0.576313
43000	-1.29914	-0.649572
43500	-2.22711	-1.11355
44000	-2.18803	-1.09402
44500	-2.67644	-1.33822
45000	-1.74847	-0.874237
45500	-2.48108	-1.24054
46000	-2.47131	-1.23565
46500	-1.80708	-0.903541
47000	-2.00244	-1.00122
47500	-2.442	-1.221
48000	-1.35775	-0.678876
48500	-2.21734	-1.10867
49000	-2.01221	-1.00611
49500	-2.08059	-1.04029
50000	-1.67033	-0.835165
50500	-2.94017	-1.47009
51000	-2.29548	-1.14774
51500	-1.68987	-0.844933
52000	-1.53358	-0.766789
52500	-1.82662	-0.913309
53000	-2.40293	-1.20147
53500	-1.79731	-0.898657
54000	-1.83639	-0.918193
54500	-2.21734	-1.10867
55000	-1.37729	-0.688644
55500	-2.33455	-1.16728
56000	-1.94383	-0.971917
56500	-2.39316	-1.19658
57000	-1.6801	-0.840049
57500	-3.03785	-1.51893
58000	-2.32479	-1.16239
58500	-1.68987	-0.844933
59000	-1.96337	-0.981685
59500	-3.11599	-1.558
60000	-2.92063	-1.46032
60500	-2.32479	-1.16239
61000	-2.45177	-1.22589
61500	-2.66667	-1.33333
62000	-1.98291	-0.991453
62500	-2.03175	-1.01587
63000	-0.879121	-0.439561
63500	-2.6862	-1.3431
64000	-2.39316	-1.19658
64500	-2.12943	-1.06471
65000	-1.78755	-0.893773
65500	-1.221	-0.610501
66000	-3.09646	-1.54823
66500	-1.51404	-0.757021
67000	-3.69231	-1.84615
67500	-2.42247	-1.21123
68000	-2.20757	-1.10379
68500	-3.50672	-1.75336
69000	-2.71551	-1.35775
69500	-2.67644	-1.33822
70000	-2.20757	-1.10379
70500	-3.76068	-1.88034
71000	-2.29548	-1.14774
71500	-1.48474	-0.742369
72000	-2.43223	-1.21612
72500	-2.442	-1.221
73000	-2.22711	-1.11355
73500	-3.36996	-1.68498
74000	-1.69963	-0.849817
74500	-2.1978	-1.0989
75000	-2.32479	-1.16239
75500	-2.37363	-1.18681
76000	-2.6862	-1.3431
76500	-3.30159	-1.65079
77000	-2.53968	-1.26984
77500	-1.9536	-0.976801
78000	-1.84615	-0.923077
78500	-3.1453	-1.57265
79000	-1.47497	-0.737485
79500	-2.92063	-1.46032
80000	-3.1453	-1.57265
80500	-2.13919	-1.0696
81000	-2.442	-1.221
81500	-0.136752	-0.068376
82000	-0.830281	-0.415141
82500	-3.58486	-1.79243
83000	-3.26252	-1.63126
83500	-1.99267	-0.996337
84000	-2.09035	-1.04518
84500	-2.8718	-1.4359
85000	-2.96948	-1.48474
85500	-4.06349	-2.03175
86000	-2.53968	-1.26984
86500	-3.6337	-1.81685
87000	-1.24054	-0.620269
87500	-1.77778	-0.888889
88000	-2.29548	-1.14774
88500	-2.10989	-1.05495
89000	-2.77412	-1.38706
89500	-2.24664	-1.12332
90000	-2.28571	-1.14286
90500	-2.02198	-1.01099
91000	-2.72527	-1.36264
91500	-1.64103	-0.820513
92000	-2.08059	-1.04029
92500	-2.05128	-1.02564
93000	-1.78755	-0.893773
93500	-2.80342	-1.40171
94000	-1.58242	-0.791209
94500	-2.48108	-1.24054
95000	-2.45177	-1.22589
95500	-3.8486	-1.9243
96000	-2.56899	-1.28449
96500	-2.05128	-1.02564
97000	-5.85104	-2.92552
97500	-7.25763	-3.62882
98000	-6.30037	-3.15018
98500	-4.86447	-2.43223
99000	-6.34921	-3.1746
99500	-4.10256	-2.05128
100000	-4.3663	-2.18315
100500	-6.34921	-3.1746
101000	-4.8547	-2.42735
101500	-4.32723	-2.16361
102000	-5.26496	-2.63248
102500	-3.80952	-1.90476
103000	-7.06227	-3.53114
103500	-5.99756	-2.99878
104000	-3.52625	-1.76313
104500	-3.61416	-1.80708
105000	-5.20635	-2.60317
105500	-6.36874	-3.18437
106000	-6.64225	-3.32112
106500	-6.63248	-3.31624
107000	-5.85104	-2.92552
107500	-6.48596	-3.24298
108000	-8.01954	-4.00977
108500	-7.19902	-3.59951
109000	-7.08181	-3.5409
109500	-5.47009	-2.73504
110000	-5.27473	-2.63736
110500	-5.72405	-2.86203
111000	-4.64957	-2.32479
111500	-3.79976	-1.89988
112000	-5.74359	-2.8718
112500	-7.27717	-3.63858
113000	-6.24176	-3.12088
113500	-8.34188	-4.17094
114000	-7.41392	-3.70696
114500	-7.37485	-3.68742
115000	-6.50549	-3.25275
115500	-6.71062	-3.35531
116000	-8.19536	-4.09768
116500	-5.29426	-2.64713
117000	-6.06593	-3.03297
117500	-9.17216	-4.58608
118000	-7.5116	-3.7558
118500	-4.47375	-2.23687
119000	-4.49329	-2.24664
119500	-7.20879	-3.6044
120000	-5.23565	-2.61783
120500	-3.92674	-1.96337
121000	-5.90965	-2.95482
121500	-6.45665	-3.22833
122000	-5.16728	-2.58364
122500	-4.97192	-2.48596
123000	-5.00122	-2.50061
123500	-5.8315	-2.91575
124000	-5.8022	-2.9011
124500	-4.59096	-2.29548
125000	-4.34677	-2.17338
125500	-6.37851	-3.18926
126000	-5.51893	-2.75946
126500	-5.13797	-2.56899
127000	-6.43712	-3.21856
127500	-6.33944	-3.16972
128000	-7.11111	-3.55556
128500	-6.78877	-3.39438
129000	-6.20269	-3.10134
129500	-5.54823	-2.77412
130000	-5.70452	-2.85226
130500	-5.97802	-2.98901
131000	-5.68498	-2.84249
131500	-4.51282	-2.25641
132000	-2.78388	-1.39194
132500	-4.63004	-2.31502
133000	-5.61661	-2.8083
133500	-4.99145	-2.49573
134000	-6.27106	-3.13553
134500	-6.73993	-3.36996
135000	-6.47619	-3.2381
135500	-4.96215	-2.48107
136000	-5.04029	-2.52015
136500	-5.96825	-2.98413
137000	-4.83516	-2.41758
137500	-4.69841	-2.34921
138000	-5.87057	-2.93529
138500	-5.46032	-2.73016
139000	-6.14408	-3.07204
139500	-5.87057	-2.93529
140000	-5.62637	-2.81319
140500	-6.21245	-3.10623
141000	-6.26129	-3.13065
141500	-3.32112	-1.66056
142000	-3.64347	-1.82173
142500	-3.45788	-1.72894
143000	-7.25763	-3.62882
143500	-7.69719	-3.8486
144000	-6.24176	-3.12088
144500	-7.18926	-3.59463
145000	-7.4823	-3.74115
145500	-5.25519	-2.62759
146000	-5.47009	-2.73504
146500	-6.44689	-3.22344
147000	-3.94628	-1.97314
147500	-2.53968	-1.26984
148000	-2.17827	-1.08913
148500	-2.52991	-1.26496
149000	-6.71062	-3.35531
149500	-6.73993	-3.36996
150000	-6.54457	-3.27228
150500	-3.80952	-1.90476
151000	-6.52503	-3.26252
151500	-4.84493	-2.42247
152000	-5.17704	-2.58852
152500	-3.64347	-1.82173
153000	-6.85714	-3.42857
153500	-6.38828	-3.19414
154000	-5.15751	-2.57875
154500	-5.8315	-2.91575
155000	-5.59707	-2.79854
155500	-6.35897	-3.17949
156000	-5.93895	-2.96948
156500	-7.15018	-3.57509
157000	-8.4591	-4.22955
157500	-7.34554	-3.67277
158000	-7.95116	-3.97558
158500	-7.39438	-3.69719
159000	-6.58364	-3.29182
159500	-6.47619	-3.2381
160000	-6.55434	-3.27717
160500	-7.20879	-3.6044
161000	-7.19902	-3.59951
161500	-6.88645	-3.44322
162000	-7.38462	-3.69231
162500	-7.65812	-3.82906
163000	-8.38095	-4.19048
163500	-7.5409	-3.77045
164000	-6.63248	-3.31624
164500	-7.11111	-3.55556
165000	-6.06593	-3.03297
165500	-6.68132	-3.34066
166000	-7.04274	-3.52137
166500	-5.44078	-2.72039
167000	-6.25153	-3.12576
167500	-6.54457	-3.27228
168000	-5.86081	-2.9304
168500	-6.69109	-3.34554
169000	-7.41392	-3.70696
169500	-6.71062	-3.35531
170000	-6.0464	-3.0232
170500	-6.14408	-3.07204
171000	-6.18315	-3.09158
171500	-7.38462	-3.69231
172000	-7.47253	-3.73626
172500	-6.98413	-3.49206
173000	-8.10745	-4.05372
173500	-7.12088	-3.56044
174000	-4.6398	-2.3199
174500	-6.0464	-3.0232
175000	-4.70818	-2.35409
175500	-6.20269	-3.10134
176000	-5.08913	-2.54457
176500	-5.87057	-2.93529
177000	-5.48962	-2.74481
177500	-5.99756	-2.99878
178000	-6.41758	-3.20879
178500	-5.07937	-2.53968
179000	-5.25519	-2.62759
179500	-7.20879	-3.6044
180000	-6.21245	-3.10623
180500	-5.84127	-2.92063
181000	-6.54457	-3.27228
181500	-5.92918	-2.96459
182000	-4.99145	-2.49573
182500	-6.63248	-3.31624
183000	-5.95849	-2.97924
183500	-7.36508	-3.68254
184000	-5.35287	-2.67644
184500	-5.12821	-2.5641
185000	-5.14774	-2.57387
185500	-5.29426	-2.64713
186000	-6.67155	-3.33578
186500	-8.69353	-4.34676
187000	-6.8083	-3.40415
187500	-5.50916	-2.75458
188000	-7.0232	-3.5116
188500	-5.3138	-2.6569
189000	-7.49206	-3.74603
189500	-6.76923	-3.38462
190000	-6.779	-3.3895
190500	-6.49573	-3.24786
191000	-8.18559	-4.0928
191500	-5.24542	-2.62271
192000	-5.91941	-2.95971
192500	-4.71795	-2.35897
193000	-5.61661	-2.8083
193500	-6.83761	-3.4188
194000	-5.46032	-2.73016
194500	-6.28083	-3.14041
195000	-7.96093	-3.98046
195500	-5.40171	-2.70085
196000	-5.12821	-2.5641
196500	-5.56777	-2.78388
197000	-8.01954	-4.00977
197500	-8.49817	-4.24908
198000	-6.59341	-3.2967
198500	-7.57998	-3.78999
199000	-7.80464	-3.90232
199500	-5.47009	-2.73504
200000	-5.82173	-2.91087
200500	-3.83883	-1.91941
201000	-5.04029	-2.52015
201500	-6.49573	-3.24786
202000	-4.90354	-2.45177
202500	-4.10256	-2.05128
203000	-4.77656	-2.38828
203500	-6.91575	-3.45788
204000	-4.13187	-2.06593
204500	-4.6398	-2.3199
205000	-5.8315	-2.91575
205500	-6.87668	-3.43834
206000	-7.15995	-3.57998
206500	-6.58364	-3.29182
207000	-6.9939	-3.49695
207500	-6.54457	-3.27228
208000	-7.90232	-3.95116
208500	-6.31013	-3.15507
209000	-4.1514	-2.0757
209500	-4.29793	-2.14896
210000	-6.64225	-3.32112
210500	-6.78877	-3.39438
211000	-6.51526	-3.25763
211500	-6.70085	-3.35043
212000	-6.91575	-3.45788
212500	-5.24542	-2.62271
213000	-4.52259	-2.26129
213500	-6.23199	-3.11599
214000	-8.7326	-4.3663
214500	-6.20269	-3.10134
215000	-4.25885	-2.12943
215500	-5.77289	-2.88645
216000	-5.85104	-2.92552
216500	-6.46642	-3.23321
217000	-8.26374	-4.13187
217500	-6.67155	-3.33578
218000	-6.0464	-3.0232
218500	-6.62271	-3.31136
219000	-3.73138	-1.86569
219500	-5.25519	-2.62759
220000	-6.45665	-3.22833
220500	-5.25519	-2.62759
221000	-8.22466	-4.11233
221500	-6.00733	-3.00366
222000	-6.81807	-3.40904
222500	-6.7497	-3.37485
223000	-6.72039	-3.3602
223500	-7.55067	-3.77534
224000	-9.17216	-4.58608
224500	-7.90232	-3.95116
225000	-6.47619	-3.2381
225500	-6.20269	-3.10134
226000	-6.93529	-3.46764
226500	-7.22833	-3.61416
227000	-6.96459	-3.4823
227500	-8.23443	-4.11722
228000	-5.81197	-2.90598
228500	-6.17338	-3.08669
229000	-7.82418	-3.91209
229500	-5.96825	-2.98413
230000	-8.01954	-4.00977
230500	-7.81441	-3.9072
231000	-5.93895	-2.96948
231500	-5.3138	-2.6569
232000	-6.88645	-3.44322
232500	-6.72039	-3.3602
233000	-5.62637	-2.81319
233500	-5.97802	-2.98901
234000	-7.11111	-3.55556
234500	-2.84249	-1.42125
235000	-1.64103	-0.820513
235500	-3.36996	-1.68498
236000	-3.03785	-1.51893
236500	-7.09157	-3.54579
237000	-5.64591	-2.82295
237500	-5.8022	-2.9011
238000	-5.77289	-2.88645
238500	-6.79854	-3.39927
239000	-6.59341	-3.2967
239500	-7.67766	-3.83883
240000	-4.40537	-2.20269
240500	-7.32601	-3.663
241000	-4.65934	-2.32967
241500	-5.47985	-2.73993
242000	-6.73016	-3.36508
242500	-5.25519	-2.62759
243000	-7.83394	-3.91697
243500	-7.13065	-3.56532
244000	-3.40903	-1.70452
244500	-4.6398	-2.3199
245000	-7.04274	-3.52137
245500	-5.89988	-2.94994
246000	-4.81563	-2.40781
246500	-5.73382	-2.86691
247000	-2.40293	-1.20147
247500	-2.10989	-1.05495
248000	-1.83639	-0.918193
248500	-0.849817	-0.424909
249000	-2.10989	-1.05495
249500	-3.01831	-1.50916
250000	-8.41026	-4.20513
250500	-6.86691	-3.43346
251000	-6.50549	-3.25275
251500	-5.17704	-2.58852
252000	-4.35653	-2.17827
252500	-5.42125	-2.71062
253000	-4.55189	-2.27595
253500	-6.33944	-3.16972
254000	-5.12821	-2.5641
254500	-6.19292	-3.09646
255000	-6.0757	-3.03785
255500	-6.7497	-3.37485
256000	-7.39438	-3.69719
256500	-6.5641	-3.28205
257000	-5.07937	-2.53968
257500	-4.50305	-2.25153
258000	-6.69109	-3.34554
258500	-5.98779	-2.9939
259000	-6.50549	-3.25275
259500	-4.55189	-2.27595
260000	-4.84493	-2.42247
260500	-5.27473	-2.63736
261000	-6.57387	-3.28694
261500	-4.38584	-2.19292
262000	-5.95849	-2.97924
262500	-5.76313	-2.88156
263000	-4.30769	-2.15385
263500	-7.03297	-3.51648
264000	-6.13431	-3.06716
264500	-6.51526	-3.25763
265000	-5.52869	-2.76435
265500	-5.63614	-2.81807
266000	-4.66911	-2.33455
266500	-4.93285	-2.46642
267000	-3.4188	-1.7094
267500	-5.47009	-2.73504
268000	-4.43468	-2.21734
268500	-6.06593	-3.03297
269000	-5.5873	-2.79365
269500	-4.99145	-2.49573
270000	-5.8022	-2.9011
270500	-5.17704	-2.58852
271000	-6.40782	-3.20391
271500	-4.48352	-2.24176
272000	-4.6398	-2.3199
272500	-6.28083	-3.14041
273000	-6.8083	-3.40415
273500	-4.56166	-2.28083
274000	-4.93285	-2.46642
274500	-6.47619	-3.2381
275000	-5.99756	-2.99878
275500	-7.88278	-3.94139
276000	-7.44322	-3.72161
276500	-5.72405	-2.86203
277000	-5.11844	-2.55922
277500	-6.15385	-3.07692
278000	-6.75946	-3.37973
278500	-6.37851	-3.18926
279000	-7.17949	-3.58974
279500	-5.92918	-2.96459
280000	-4.54213	-2.27106
280500	-6.09524	-3.04762
281000	-7.32601	-3.663
281500	-7.85348	-3.92674
282000	-4.94261	-2.47131
282500	-4.97192	-2.48596
283000	-4.31746	-2.15873
283500	-6.50549	-3.25275
284000	-5.95849	-2.97924
284500	-7.36508	-3.68254
285000	-6.7497	-3.37485
285500	-7.62882	-3.81441
286000	-5.22588	-2.61294
286500	-6.64225	-3.32112
287000	-6.92552	-3.46276
287500	-5.72405	-2.86203
288000	-5.91941	-2.95971
288500	-6.35897	-3.17949
289000	-5.22588	-2.61294
289500	-6.10501	-3.0525
290000	-4.89377	-2.44689
290500	-2.77412	-1.38706
291000	-6.09524	-3.04762
291500	-5.35287	-2.67644
292000	-5.0989	-2.54945
292500	-4.29793	-2.14896
293000	-4.88401	-2.442
293500	-5.87057	-2.93529
294000	-2.37363	-1.18681
294500	-4.60073	-2.30037
295000	-6.01709	-3.00855
295500	-7.15995	-3.57998
296000	-3.663	-1.8315
296500	-6.45665	-3.22833
297000	-6.25153	-3.12576
297500	-5.91941	-2.95971
298000	-4.70818	-2.35409
298500	-6.90598	-3.45299
299000	-4.8547	-2.42735
299500	-4.91331	-2.45665
300000	-3.34066	-1.67033
300500	-6.39805	-3.19902
301000	-5.47985	-2.73993
301500	-6.34921	-3.1746
302000	-4.14164	-2.07082
302500	-5.32357	-2.66178
303000	-5.93895	-2.96948
303500	-4.01465	-2.00733
304000	-6.65201	-3.32601
304500	-5.48962	-2.74481
305000	-6.9939	-3.49695
305500	-5.22588	-2.61294
306000	-5.8315	-2.91575
306500	-7.12088	-3.56044
307000	-6.17338	-3.08669
307500	-8.19536	-4.09768
308000	-6.7497	-3.37485
308500	-8.08791	-4.04396
309000	-6.7497	-3.37485
309500	-7.76557	-3.88278
310000	-7.27717	-3.63858
310500	-7.15018	-3.57509
311000	-7.2381	-3.61905
311500	-4.27839	-2.13919
312000	-5.99756	-2.99878
312500	-5.89011	-2.94505
313000	-7.0232	-3.5116
313500	-7.10134	-3.55067
314000	-7.06227	-3.53114
314500	-6.09524	-3.04762
315000	-6.94505	-3.47253
315500	-4.6398	-2.3199
316000	-4.13187	-2.06593
316500	-5.30403	-2.65201
317000	-7.06227	-3.53114
317500	-6.59341	-3.2967
318000	-5.14774	-2.57387
318500	-4.03419	-2.01709
319000	-4.29793	-2.14896
319500	-4.78632	-2.39316
320000	-7.00366	-3.50183
320500	-5.99756	-2.99878
321000	-4.80586	-2.40293
321500	-5.62637	-2.81319
322000	-5.48962	-2.74481
322500	-6.41758	-3.20879
323000	-3.78999	-1.89499
323500	-4.43468	-2.21734
324000	-7.84371	-3.92186
324500	-4.5812	-2.2906
325000	-4.78632	-2.39316
325500	-4.90354	-2.45177
326000	-5.20635	-2.60317
326500	-5.28449	-2.64225
327000	-5.75336	-2.87668
327500	-4.46398	-2.23199
328000	-5.56777	-2.78388
328500	-4.65934	-2.32967
329000	-5.19658	-2.59829
329500	-4.30769	-2.15385
330000	-5.98779	-2.9939
330500	-6.0464	-3.0232
331000	-6.57387	-3.28694
331500	-3.8779	-1.93895
332000	-5.08913	-2.54457
332500	-5.72405	-2.86203
333000	-7.38462	-3.69231
333500	-3.47741	-1.73871
334000	-5.26496	-2.63248
334500	-5.68498	-2.84249
335000	-5.84127	-2.92063
335500	-5.64591	-2.82295
336000	-6.37851	-3.18926
336500	-6.75946	-3.37973
337000	-6.58364	-3.29182
337500	-6.13431	-3.06716
338000	-4.10256	-2.05128
338500	-4.77656	-2.38828
339000	-5.17704	-2.58852
339500	-5.51893	-2.75946
340000	-6.20269	-3.10134
340500	-4.57143	-2.28571
341000	-3.68254	-1.84127
341500	-3.64347	-1.82173
342000	-6.23199	-3.11599
342500	-5.97802	-2.98901
343000	-5.44078	-2.72039
343500	-5.02076	-2.51038
344000	-2.61783	-1.30891
344500	-5.27473	-2.63736
345000	-3.99512	-1.99756
345500	-5.32357	-2.66178
346000	-5.79243	-2.89622
346500	-3.30159	-1.65079
347000	-3.20391	-1.60195
347500	-5.93895	-2.96948
348000	-5.45055	-2.72527
348500	-4.01465	-2.00733
349000	-5.47009	-2.73504
349500	-6.09524	-3.04762
350000	-7.18926	-3.59463
350500	-4.70818	-2.35409
351000	-5.81197	-2.90598
351500	-6.11477	-3.05739
352000	-6.57387	-3.28694
352500	-6.09524	-3.04762
353000	-7.7265	-3.86325
353500	-6.58364	-3.29182
354000	-4.65934	-2.32967
354500	-4.78632	-2.39316
355000	-4.88401	-2.442
355500	-7.24786	-3.62393
356000	-6.34921	-3.1746
356500	-6.86691	-3.43346
357000	-4.21001	-2.10501
357500	-5.28449	-2.64225
358000	-7.32601	-3.663
358500	-8.09768	-4.04884
359000	-5.52869	-2.76435
359500	-5.78266	-2.89133
360000	-7.00366	-3.50183
360500	-8.06838	-4.03419
361000	-4.06349	-2.03175
361500	-5.85104	-2.92552
362000	-4.17094	-2.08547
362500	-5.50916	-2.75458
363000	-5.95849	-2.97924
363500	-6.0757	-3.03785
364000	-7.43346	-3.71673
364500	-6.55434	-3.27717
365000	-6.0464	-3.0232
365500	-5.30403	-2.65201
366000	-6.55434	-3.27717
366500	-5.89011	-2.94505
367000	-4.93285	-2.46642
367500	-6.63248	-3.31624
368000	-7.10134	-3.55067
368500	-6.67155	-3.33578
369000	-6.68132	-3.34066
369500	-5.88034	-2.94017
370000	-3.72161	-1.86081
370500	-8.53724	-4.26862
371000	-7.63858	-3.81929
371500	-6.22222	-3.11111
372000	-8.39072	-4.19536
372500	-6.37851	-3.18926
373000	-5.79243	-2.89622
373500	-6.20269	-3.10134
374000	-7.25763	-3.62882
374500	-7.89255	-3.94628
375000	-6.23199	-3.11599
375500	-6.31013	-3.15507
376000	-6.63248	-3.31624
376500	-7.03297	-3.51648
377000	-7.12088	-3.56044
377500	-9.60195	-4.80098
378000	-8.19536	-4.09768
378500	-8.32235	-4.16117
379000	-6.19292	-3.09646
379500	-5.30403	-2.65201
380000	-4.88401	-2.442
380500	-5.12821	-2.5641
381000	-6.34921	-3.1746
381500	-7.9707	-3.98535
382000	-4.35653	-2.17827
382500	-6.05617	-3.02808
383000	-6.96459	-3.4823
383500	-7.76557	-3.88278
384000	-7.39438	-3.69719
384500	-7.57998	-3.78999
385000	-5.92918	-2.96459
385500	-4.18071	-2.09035
386000	-4.20024	-2.10012
386500	-5.56777	-2.78388
387000	-5.00122	-2.50061
387500	-5.98779	-2.9939
388000	-5.53846	-2.76923
388500	-5.69475	-2.84737
389000	-6.81807	-3.40904
389500	-4.20024	-2.10012
390000	-4.72772	-2.36386
390500	-5.59707	-2.79854
391000	-6.08547	-3.04273
391500	-4.38584	-2.19292
392000	-5.36264	-2.68132
392500	-5.61661	-2.8083
393000	-4.16117	-2.08059
393500	-3.61416	-1.80708
394000	-6.0757	-3.03785
394500	-4.90354	-2.45177
395000	-6.31013	-3.15507
395500	-5.11844	-2.55922
396000	-4.99145	-2.49573
396500	-8.79121	-4.3956
397000	-4.94261	-2.47131
397500	-5.14774	-2.57387
398000	-4.14164	-2.07082
398500	-5.05006	-2.52503
399000	-5.79243	-2.89622
399500	-3.54579	-1.77289
400000	-6.15385	-3.07692
400500	-5.15751	-2.57875
401000	-5.0989	-2.54945
401500	-6.46642	-3.23321
402000	-6.95482	-3.47741
402500	-3.04762	-1.52381
403000	-3.8779	-1.93895
403500	-7.5116	-3.7558
404000	-6.21245	-3.10623
404500	-5.50916	-2.75458
405000	-5.15751	-2.57875
405500	-6.20269	-3.10134
406000	-4.86447	-2.43223
406500	-6.19292	-3.09646
407000	-5.39194	-2.69597
407500	-5.88034	-2.94017
408000	-4.34677	-2.17338
408500	-4.70818	-2.35409
409000	-5.81197	-2.90598
409500	-8.32235	-4.16117
410000	-5.0696	-2.5348
410500	-3.89744	-1.94872
411000	-5.72405	-2.86203
411500	-2.77412	-1.38706
412000	-7.33577	-3.66789
412500	-4.26862	-2.13431
413000	-4.16117	-2.08059
413500	-6.16361	-3.08181
414000	-5.89988	-2.94994
414500	-6.50549	-3.25275
415000	-6.09524	-3.04762
415500	-6.25153	-3.12576
416000	-6.19292	-3.09646
416500	-6.92552	-3.46276
417000	-7.37485	-3.68742
417500	-8.02931	-4.01465
418000	-6.00733	-3.00366
418500	-5.88034	-2.94017
419000	-6.96459	-3.4823
419500	-5.66545	-2.83272
420000	-7.59951	-3.79976
420500	-8.26374	-4.13187
421000	-6.12454	-3.06227
421500	-7.06227	-3.53114
422000	-4.11233	-2.05617
422500	-6.88645	-3.44322
423000	-6.03663	-3.01831
423500	-4.67888	-2.33944
424000	-5.53846	-2.76923
424500	-6.8083	-3.40415
425000	-7.67766	-3.83883
425500	-4.08303	-2.04151
426000	-1.89499	-0.947497
426500	-6.12454	-3.06227
427000	-5.21612	-2.60806
427500	-5.93895	-2.96948
428000	-6.58364	-3.29182
428500	-5.90965	-2.95482
429000	-6.57387	-3.28694
429500	-8.33211	-4.16606
430000	-8.59585	-4.29792
430500	-7.59951	-3.79976
431000	-5.82173	-2.91087
431500	-6.18315	-3.09158
432000	-4.44444	-2.22222
432500	-5.27473	-2.63736
433000	-5.13797	-2.56899
433500	-2.56899	-1.28449
434000	-4.25885	-2.12943
434500	-4.26862	-2.13431
435000	-6.43712	-3.21856
435500	-7.28693	-3.64347
436000	-4.96215	-2.48107
436500	-4.38584	-2.19292
437000	-5.94872	-2.97436
437500	-5.84127	-2.92063
438000	-7.73626	-3.86813
438500	-7.50183	-3.75092
439000	-5.32357	-2.66178
439500	-5.02076	-2.51038
440000	-5.08913	-2.54457
440500	-6.48596	-3.24298
441000	-2.57876	-1.28938
441500	-2.56899	-1.28449
442000	-2.64713	-1.32357
442500	-2.05128	-1.02564
443000	-4.51282	-2.25641
443500	-1.50427	-0.752137
444000	-2.69597	-1.34799
444500	-2.51038	-1.25519
445000	-3.62393	-1.81197
445500	-3.48718	-1.74359
446000	-2.58852	-1.29426
446500	-2.64713	-1.32357
447000	-3.01831	-1.50916
447500	-3.15507	-1.57753
448000	-2.62759	-1.3138
448500	-3.1746	-1.5873
449000	-3.3895	-1.69475
449500	-3.36996	-1.68498
450000	-3.06716	-1.53358
450500	-2.62759	-1.3138
451000	-8.39072	-4.19536
451500	-6.88645	-3.44322
452000	-5.39194	-2.69597
452500	-5.99756	-2.99878
453000	-5.45055	-2.72527
453500	-6.02686	-3.01343
454000	-5.08913	-2.54457
454500	-4.64957	-2.32479
455000	-5.52869	-2.76435
455500	-7.60928	-3.80464
456000	-6.89621	-3.44811
456500	-4.65934	-2.32967
457000	-5.08913	-2.54457
457500	-8.10745	-4.05372
458000	-4.72772	-2.36386
458500	-7.55067	-3.77534
459000	-5.95849	-2.97924
459500	-6.11477	-3.05739
460000	-6.73016	-3.36508
460500	-5.33333	-2.66667
461000	-5.36264	-2.68132
461500	-6.92552	-3.46276
462000	-7.25763	-3.62882
462500	-5.46032	-2.73016
463000	-5.28449	-2.64225
463500	-6.39805	-3.19902
464000	-7.08181	-3.5409
464500	-7.12088	-3.56044
465000	-6.50549	-3.25275
465500	-7.14041	-3.57021
466000	-7.7265	-3.86325
466500	-3.70208	-1.85104
467000	-1.10379	-0.551893
467500	-2.73504	-1.36752
468000	-2.22711	-1.11355
468500	-4.6398	-2.3199
469000	-6.779	-3.3895
469500	-6.37851	-3.18926
470000	-6.09524	-3.04762
470500	-6.89621	-3.44811
471000	-7.50183	-3.75092
471500	-5.3431	-2.67155
472000	-5.82173	-2.91087
472500	-5.46032	-2.73016
473000	-5.97802	-2.98901
473500	-7.61905	-3.80952
474000	-3.92674	-1.96337
474500	-4.63004	-2.31502
475000	-5.41148	-2.70574
475500	-4.25885	-2.12943
476000	-5.15751	-2.57875
476500	-5.73382	-2.86691
477000	-6.63248	-3.31624
477500	-8.60562	-4.30281
478000	-7.10134	-3.55067
478500	-7.0232	-3.5116
479000	-5.96825	-2.98413
479500	-5.88034	-2.94017
480000	-4.70818	-2.35409
480500	-7.11111	-3.55556
481000	-5.24542	-2.62271
481500	-6.27106	-3.13553
482000	-5.41148	-2.70574
482500	-5.51893	-2.75946
483000	-6.17338	-3.08669
483500	-4.57143	-2.28571
484000	-5.91941	-2.95971
484500	-5.72405	-2.86203
485000	-5.43101	-2.71551
485500	-7.50183	-3.75092
486000	-7.47253	-3.73626
486500	-6.46642	-3.23321
487000	-5.29426	-2.64713
487500	-5.44078	-2.72039
488000	-5.64591	-2.82295
488500	-5.63614	-2.81807
489000	-7.12088	-3.56044
489500	-7.22833	-3.61416
490000	-7.2967	-3.64835
490500	-6.49573	-3.24786
491000	-5.89011	-2.94505
491500	-5.38217	-2.69109
492000	-5.33333	-2.66667
492500	-6.23199	-3.11599
493000	-7.57998	-3.78999
493500	-7.34554	-3.67277
494000	-5.46032	-2.73016
494500	-5.5873	-2.79365
495000	-5.82173	-2.91087
495500	-7.2381	-3.61905
496000	-5.97802	-2.98901
496500	-6.20269	-3.10134
497000	-7.21856	-3.60928
497500	-6.96459	-3.4823
498000	-7.06227	-3.53114
498500	-5.67521	-2.83761
499000	-7.36508	-3.68254
499500	-6.81807	-3.40904
500000	-6.28083	-3.14041
500500	-5.91941	-2.95971
501000	-5.21612	-2.60806
501500	-5.3431	-2.67155
502000	-6.21245	-3.10623
502500	-4.98168	-2.49084
503000	-7.06227	-3.53114
503500	-5.93895	-2.96948
504000	-5.63614	-2.81807
504500	-5.45055	-2.72527
505000	-6.45665	-3.22833
505500	-6.09524	-3.04762
506000	-5.97802	-2.98901
506500	-5.66545	-2.83272
507000	-5.64591	-2.82295
507500	-5.38217	-2.69109
508000	-5.69475	-2.84737
508500	-6.76923	-3.38462
509000	-6.18315	-3.09158
509500	-6.08547	-3.04273
510000	-4.79609	-2.39805
510500	-6.30037	-3.15018
511000	-5.38217	-2.69109
511500	-4.31746	-2.15873
512000	-5.71429	-2.85714
512500	-6.84738	-3.42369
513000	-6.10501	-3.0525
513500	-5.48962	-2.74481
514000	-5.46032	-2.73016
514500	-4.88401	-2.442
515000	-5.59707	-2.79854
515500	-5.68498	-2.84249
516000	-5.17704	-2.58852
516500	-4.92308	-2.46154
517000	-4.6105	-2.30525
517500	-7.07204	-3.53602
518000	-6.17338	-3.08669
518500	-7.94139	-3.9707
519000	-6.73993	-3.36996
519500	-5.59707	-2.79854
520000	-4.40537	-2.20269
520500	-5.79243	-2.89622
521000	-6.63248	-3.31624
521500	-7.5409	-3.77045
522000	-7.28693	-3.64347
522500	-6.27106	-3.13553
523000	-5.70452	-2.85226
523500	-5.98779	-2.9939
524000	-6.14408	-3.07204
524500	-6.18315	-3.09158
525000	-7.24786	-3.62393
525500	-5.39194	-2.69597
526000	-5.66545	-2.83272
526500	-6.38828	-3.19414
527000	-6.60318	-3.30159
527500	-6.11477	-3.05739
528000	-4.5812	-2.2906
528500	-6.98413	-3.49206
529000	-5.89988	-2.94994
529500	-4.86447	-2.43223
530000	-5.38217	-2.69109
530500	-5.49939	-2.7497
531000	-6.20269	-3.10134
531500	-4.69841	-2.34921
532000	-4.10256	-2.05128
532500	-5.03052	-2.51526
533000	-3.56532	-1.78266
533500	-5.04029	-2.52015
534000	-6.69109	-3.34554
534500	-7.09157	-3.54579
535000	-7.34554	-3.67277
535500	-5.43101	-2.71551
536000	-5.22588	-2.61294
536500	-5.11844	-2.55922
537000	-7.16972	-3.58486
537500	-7.36508	-3.68254
538000	-6.81807	-3.40904
538500	-7.76557	-3.88278
539000	-6.69109	-3.34554
539500	-5.27473	-2.63736
540000	-6.92552	-3.46276
540500	-5.91941	-2.95971
541000	-4.86447	-2.43223
541500	-4.99145	-2.49573
542000	-4.83516	-2.41758
542500	-4.87424	-2.43712
543000	-3.98535	-1.99267
543500	-3.85836	-1.92918
544000	-6.23199	-3.11599
544500	-6.779	-3.3895
545000	-8.26374	-4.13187
545500	-6.61294	-3.30647
546000	-4.59096	-2.29548
546500	-3.69231	-1.84615
547000	-4.3956	-2.1978
547500	-5.46032	-2.73016
548000	-7.06227	-3.53114
548500	-6.94505	-3.47253
549000	-6.06593	-3.03297
549500	-5.98779	-2.9939
550000	-5.39194	-2.69597
550500	-5.89011	-2.94505
551000	-6.22222	-3.11111
551500	-5.77289	-2.88645
552000	-6.54457	-3.27228
552500	-4.77656	-2.38828
553000	-4.10256	-2.05128
553500	-5.59707	-2.79854
554000	-6.01709	-3.00855
554500	-5.53846	-2.76923
555000	-6.39805	-3.19902
555500	-7.21856	-3.60928
556000	-7.59951	-3.79976
556500	-7.35531	-3.67766
557000	-7.85348	-3.92674
557500	-5.30403	-2.65201
558000	-5.23565	-2.61783
558500	-4.89377	-2.44689
559000	-5.37241	-2.6862
559500	-4.96215	-2.48107
560000	-6.41758	-3.20879
560500	-6.7497	-3.37485
561000	-4.37607	-2.18803
561500	-2.78388	-1.39194
562000	-5.5873	-2.79365
562500	-4.79609	-2.39805
563000	-8.02931	-4.01465
563500	-6.95482	-3.47741
564000	-6.39805	-3.19902
564500	-5.46032	-2.73016
565000	-6.8083	-3.40415
565500	-7.03297	-3.51648
566000	-7.30647	-3.65324
566500	-7.28693	-3.64347
567000	-5.94872	-2.97436
567500	-5.75336	-2.87668
568000	-6.41758	-3.20879
568500	-5.97802	-2.98901
569000	-3.65324	-1.82662
569500	-4.03419	-2.01709
570000	-6.45665	-3.22833
570500	-6.47619	-3.2381
571000	-6.68132	-3.34066
571500	-4.1221	-2.06105
572000	-5.74359	-2.8718
572500	-7.41392	-3.70696
573000	-5.0696	-2.5348
573500	-7.04274	-3.52137
574000	-5.25519	-2.62759
574500	-6.52503	-3.26252
575000	-6.37851	-3.18926
575500	-6.8083	-3.40415
576000	-7.44322	-3.72161
576500	-4.3663	-2.18315
577000	-7.70696	-3.85348
577500	-7.2967	-3.64835
578000	-6.48596	-3.24298
578500	-6.44689	-3.22344
579000	-5.66545	-2.83272
579500	-5.87057	-2.93529
580000	-6.2906	-3.1453
580500	-3.95604	-1.97802
581000	-6.18315	-3.09158
581500	-3.91697	-1.95849
582000	-4.69841	-2.34921
582500	-5.26496	-2.63248
583000	-6.23199	-3.11599
583500	-6.96459	-3.4823
584000	-4.45421	-2.22711
584500	-4.40537	-2.20269
585000	-7.21856	-3.60928
585500	-6.51526	-3.25763
586000	-6.28083	-3.14041
586500	-5.5873	-2.79365
587000	-5.08913	-2.54457
587500	-5.81197	-2.90598
588000	-3.31135	-1.65568
588500	-5.44078	-2.72039
589000	-6.09524	-3.04762
589500	-8.20513	-4.10256
590000	-6.59341	-3.2967
590500	-5.558	-2.779
591000	-6.90598	-3.45299
591500	-5.3431	-2.67155
592000	-4.44444	-2.22222
592500	-6.22222	-3.11111
593000	-6.51526	-3.25763
593500	-6.01709	-3.00855
594000	-4.70818	-2.35409
594500	-5.15751	-2.57875
595000	-5.00122	-2.50061
595500	-5.44078	-2.72039
596000	-6.5348	-3.2674
596500	-7.46276	-3.73138
597000	-4.73749	-2.36874
597500	-4.52259	-2.26129
598000	-1.9536	-0.976801
598500	-3.98535	-1.99267
599000	-6.49573	-3.24786
599500	-5.93895	-2.96948
600000	-6.61294	-3.30647
600500	-3.69231	-1.84615
601000	-1.64103	-0.820513
601500	-1.79731	-0.898657
602000	-2.6569	-1.32845
602500	-4.14164	-2.07082
603000	-4.29793	-2.14896
603500	-5.87057	-2.93529
604000	-5.76313	-2.88156
604500	-5.61661	-2.8083
605000	-6.51526	-3.25763
605500	-5.5873	-2.79365
606000	-6.28083	-3.14041
606500	-5.44078	-2.72039
607000	-7.7265	-3.86325
607500	-7.2381	-3.61905
608000	-6.42735	-3.21368
608500	-6.20269	-3.10134
609000	-5.42125	-2.71062
609500	-4.6105	-2.30525
610000	-5.05983	-2.52991
610500	-5.01099	-2.50549
611000	-6.37851	-3.18926
611500	-7.4823	-3.74115
612000	-7.2381	-3.61905
612500	-6.54457	-3.27228
613000	-5.42125	-2.71062
613500	-3.76068	-1.88034
614000	-6.17338	-3.08669
614500	-6.43712	-3.21856
615000	-6.58364	-3.29182
615500	-6.90598	-3.45299
616000	-8.05861	-4.0293
616500	-6.22222	-3.11111
617000	-4.73749	-2.36874
617500	-6.89621	-3.44811
618000	-5.94872	-2.97436
618500	-6.779	-3.3895
619000	-5.93895	-2.96948
619500	-6.71062	-3.35531
620000	-5.61661	-2.8083
620500	-6.19292	-3.09646
621000	-5.70452	-2.85226
621500	-6.14408	-3.07204
622000	-6.88645	-3.44322
622500	-6.72039	-3.3602
623000	-8.16606	-4.08303
623500	-6.16361	-3.08181
624000	-6.58364	-3.29182
624500	-8.83028	-4.41514
625000	-6.69109	-3.34554
625500	-6.59341	-3.2967
626000	-5.47985	-2.73993
626500	-7.13065	-3.56532
627000	-6.33944	-3.16972
627500	-6.09524	-3.04762
628000	-5.93895	-2.96948
628500	-5.19658	-2.59829
629000	-5.71429	-2.85714
629500	-4.78632	-2.39316
630000	-6.10501	-3.0525
630500	-5.74359	-2.8718
631000	-5.12821	-2.5641
631500	-6.39805	-3.19902
632000	-6.45665	-3.22833
632500	-4.90354	-2.45177
633000	-5.90965	-2.95482
633500	-5.50916	-2.75458
634000	-5.86081	-2.9304
634500	-5.69475	-2.84737
635000	-6.28083	-3.14041
635500	-6.44689	-3.22344
636000	-6.73993	-3.36996
636500	-6.45665	-3.22833
637000	-6.22222	-3.11111
637500	-7.5116	-3.7558
638000	-7.2674	-3.6337
638500	-6.68132	-3.34066
639000	-5.17704	-2.58852
639500	-4.34677	-2.17338
640000	-4.6105	-2.30525
640500	-6.13431	-3.06716
641000	-6.93529	-3.46764
641500	-7.43346	-3.71673
642000	-3.77045	-1.88523
642500	-3.75092	-1.87546
643000	-6.70085	-3.35043
643500	-6.47619	-3.2381
644000	-7.00366	-3.50183
644500	-5.13797	-2.56899
645000	-6.12454	-3.06227
645500	-6.42735	-3.21368
646000	-6.54457	-3.27228
646500	-7.77534	-3.88767
647000	-5.24542	-2.62271
647500	-6.7497	-3.37485
648000	-5.75336	-2.87668
648500	-8.44933	-4.22466
649000	-6.54457	-3.27228
649500	-5.24542	-2.62271
650000	-6.79854	-3.39927
650500	-9.10379	-4.55189
651000	-6.31013	-3.15507
651500	-7.06227	-3.53114
652000	-6.09524	-3.04762
652500	-6.87668	-3.43834
653000	-5.8022	-2.9011
653500	-4.92308	-2.46154
654000	-4.43468	-2.21734
654500	-4.88401	-2.442
655000	-6.67155	-3.33578
655500	-5.35287	-2.67644
656000	-4.62027	-2.31013
656500	-6.72039	-3.3602
657000	-6.06593	-3.03297
657500	-3.97558	-1.98779
658000	-4.99145	-2.49573
658500	-4.81563	-2.40781
659000	-5.85104	-2.92552
659500	-6.48596	-3.24298
660000	-6.60318	-3.30159
660500	-7.45299	-3.7265
661000	-6.5641	-3.28205
661500	-6.16361	-3.08181
662000	-4.48352	-2.24176
662500	-8.44933	-4.22466
663000	-6.72039	-3.3602
663500	-5.18681	-2.59341
664000	-6.0464	-3.0232
664500	-6.97436	-3.48718
665000	-5.81197	-2.90598
665500	-6.22222	-3.11111
666000	-7.30647	-3.65324
666500	-5.87057	-2.93529
667000	-7.55067	-3.77534
667500	-6.69109	-3.34554
668000	-8.20513	-4.10256
668500	-5.59707	-2.79854
669000	-7.0232	-3.5116
669500	-5.25519	-2.62759
670000	-5.69475	-2.84737
670500	-4.90354	-2.45177
671000	-4.67888	-2.33944
671500	-4.59096	-2.29548
672000	-6.88645	-3.44322
672500	-4.22955	-2.11477
673000	-4.28816	-2.14408
673500	-4.84493	-2.42247
674000	-7.16972	-3.58486
674500	-7.38462	-3.69231
675000	-6.51526	-3.25763
675500	-8.22466	-4.11233
676000	-7.08181	-3.5409
676500	-7.87302	-3.93651
677000	-6.82784	-3.41392
677500	-7.68742	-3.84371
678000	-6.57387	-3.28694
678500	-7.58974	-3.79487
679000	-5.90965	-2.95482
679500	-4.84493	-2.42247
680000	-7.47253	-3.73626
680500	-6.28083	-3.14041
681000	-7.45299	-3.7265
681500	-6.05617	-3.02808
682000	-6.54457	-3.27228
682500	-6.26129	-3.13065
683000	-3.4188	-1.7094
683500	-4.32723	-2.16361
684000	-4.05372	-2.02686
684500	-5.54823	-2.77412
685000	-4.47375	-2.23687
685500	-6.16361	-3.08181
686000	-4.337	-2.1685
686500	-5.46032	-2.73016
687000	-5.82173	-2.91087
687500	-5.40171	-2.70085
688000	-5.90965	-2.95482
688500	-4.54213	-2.27106
689000	-4.07326	-2.03663
689500	-6.63248	-3.31624
690000	-6.25153	-3.12576
690500	-6.79854	-3.39927
691000	-4.6398	-2.3199
691500	-5.53846	-2.76923
692000	-6.25153	-3.12576
692500	-6.62271	-3.31136
693000	-5.04029	-2.52015
693500	-6.65201	-3.32601
694000	-6.84738	-3.42369
694500	-5.41148	-2.70574
695000	-5.3431	-2.67155
695500	-5.20635	-2.60317
696000	-5.17704	-2.58852
696500	-5.26496	-2.63248
697000	-5.77289	-2.88645
697500	-5.0696	-2.5348
698000	-6.23199	-3.11599
698500	-4.67888	-2.33944
699000	-3.35043	-1.67521
699500	-4.3956	-2.1978
700000	-5.65568	-2.82784
700500	-5.35287	-2.67644
701000	-5.61661	-2.8083
701500	-5.86081	-2.9304
702000	-5.79243	-2.89622
702500	-4.44444	-2.22222
703000	-2.42247	-1.21123
703500	-4.81563	-2.40781
704000	-6.06593	-3.03297
704500	-4.83516	-2.41758
705000	-6.76923	-3.38462
705500	-5.84127	-2.92063
706000	-5.95849	-2.97924
706500	-4.74725	-2.37363
707000	-6.20269	-3.10134
707500	-5.42125	-2.71062
708000	-6.87668	-3.43834
708500	-5.75336	-2.87668
709000	-3.50672	-1.75336
709500	-5.15751	-2.57875
710000	-5.04029	-2.52015
710500	-5.43101	-2.71551
711000	-6.57387	-3.28694
711500	-5.79243	-2.89622
712000	-6.34921	-3.1746
712500	-4.1221	-2.06105
713000	-4.04396	-2.02198
713500	-6.71062	-3.35531
714000	-5.3138	-2.6569
714500	-5.68498	-2.84249
715000	-4.71795	-2.35897
715500	-3.54579	-1.77289
716000	-5.00122	-2.50061
716500	-4.67888	-2.33944
717000	-5.32357	-2.66178
717500	-6.87668	-3.43834
718000	-5.82173	-2.91087
718500	-5.8315	-2.91575
719000	-6.65201	-3.32601
719500	-6.50549	-3.25275
720000	-6.40782	-3.20391
720500	-7.03297	-3.51648
721000	-6.37851	-3.18926
721500	-6.44689	-3.22344
722000	-6.67155	-3.33578
722500	-5.15751	-2.57875
723000	-5.72405	-2.86203
723500	-6.35897	-3.17949
724000	-5.75336	-2.87668
724500	-5.91941	-2.95971
725000	-6.11477	-3.05739
725500	-4.43468	-2.21734
726000	-5.46032	-2.73016
726500	-5.49939	-2.7497
727000	-4.44444	-2.22222
727500	-6.43712	-3.21856
728000	-7.32601	-3.663
728500	-4.6105	-2.30525
729000	-4.93285	-2.46642
729500	-5.08913	-2.54457
730000	-5.75336	-2.87668
730500	-6.17338	-3.08669
731000	-4.60073	-2.30037
731500	-4.3956	-2.1978
732000	-5.00122	-2.50061
732500	-4.68865	-2.34432
733000	-5.86081	-2.9304
733500	-6.2906	-3.1453
734000	-4.5812	-2.2906
734500	-4.35653	-2.17827
735000	-5.00122	-2.50061
735500	-5.27473	-2.63736
736000	-7.57021	-3.7851
736500	-4.69841	-2.34921
737000	-5.40171	-2.70085
737500	-7.20879	-3.6044
738000	-5.16728	-2.58364
738500	-5.56777	-2.78388
739000	-5.20635	-2.60317
739500	-5.65568	-2.82784
740000	-6.92552	-3.46276
740500	-6.54457	-3.27228
741000	-5.72405	-2.86203
741500	-5.52869	-2.76435
742000	-5.04029	-2.52015
742500	-5.77289	-2.88645
743000	-5.11844	-2.55922
743500	-4.96215	-2.48107
744000	-7.45299	-3.7265
744500	-4.75702	-2.37851
745000	-4.84493	-2.42247
745500	-5.26496	-2.63248
746000	-6.05617	-3.02808
746500	-5.18681	-2.59341
747000	-5.19658	-2.59829
747500	-5.69475	-2.84737
748000	-3.53602	-1.76801
748500	-6.45665	-3.22833
749000	-5.85104	-2.92552
749500	-7.31624	-3.65812
750000	-5.32357	-2.66178
750500	-5.12821	-2.5641
751000	-4.06349	-2.03175
751500	-5.51893	-2.75946
752000	-6.44689	-3.22344
752500	-5.23565	-2.61783
753000	-5.25519	-2.62759
753500	-4.6105	-2.30525
754000	-6.9939	-3.49695
754500	-4.86447	-2.43223
755000	-4.57143	-2.28571
755500	-5.66545	-2.83272
756000	-6.42735	-3.21368
756500	-6.42735	-3.21368
757000	-5.86081	-2.9304
757500	-5.04029	-2.52015
758000	-4.81563	-2.40781
758500	-5.18681	-2.59341
759000	-6.88645	-3.44322
759500	-5.35287	-2.67644
760000	-5.12821	-2.5641
760500	-6.65201	-3.32601
761000	-4.47375	-2.23687
761500	-5.71429	-2.85714
762000	-3.96581	-1.98291
762500	-6.76923	-3.38462
763000	-7.4823	-3.74115
763500	-5.3431	-2.67155
764000	-4.95238	-2.47619
764500	-4.92308	-2.46154
765000	-6.01709	-3.00855
765500	-6.87668	-3.43834
766000	-7.35531	-3.67766
766500	-8.25397	-4.12698
767000	-4.1514	-2.0757
767500	-6.06593	-3.03297
768000	-6.23199	-3.11599
768500	-5.14774	-2.57387
769000	-5.82173	-2.91087
769500	-5.51893	-2.75946
770000	-6.93529	-3.46764
770500	-5.05006	-2.52503
771000	-4.35653	-2.17827
771500	-5.96825	-2.98413
772000	-4.42491	-2.21245
772500	-4.06349	-2.03175
773000	-7.11111	-3.55556
773500	-5.61661	-2.8083
774000	-4.62027	-2.31013
774500	-4.24908	-2.12454
775000	-3.67277	-1.83639
775500	-5.51893	-2.75946
776000	-4.07326	-2.03663
776500	-5.25519	-2.62759
777000	-5.03052	-2.51526
777500	-4.51282	-2.25641
778000	-5.24542	-2.62271
778500	-5.558	-2.779
779000	-6.67155	-3.33578
779500	-7.0525	-3.52625
780000	-4.79609	-2.39805
780500	-6.79854	-3.39927
781000	-6.0464	-3.0232
781500	-5.11844	-2.55922
782000	-5.27473	-2.63736
782500	-6.59341	-3.2967
783000	-4.24908	-2.12454
783500	-5.54823	-2.77412
784000	-5.35287	-2.67644
784500	-5.08913	-2.54457
785000	-5.36264	-2.68132
785500	-5.89988	-2.94994
786000	-6.43712	-3.21856
786500	-4.00488	-2.00244
787000	-7.83394	-3.91697
787500	-6.09524	-3.04762
788000	-6.70085	-3.35043
788500	-5.92918	-2.96459
789000	-8.20513	-4.10256
789500	-6.69109	-3.34554
790000	-5.73382	-2.86691
790500	-6.19292	-3.09646
791000	-6.62271	-3.31136
791500	-6.11477	-3.05739
792000	-6.25153	-3.12576
792500	-4.26862	-2.13431
793000	-6.14408	-3.07204
793500	-4.52259	-2.26129
794000	-5.91941	-2.95971
794500	-6.51526	-3.25763
795000	-5.39194	-2.69597
795500	-5.558	-2.779
796000	-6.00733	-3.00366
796500	-7.17949	-3.58974
797000	-5.60684	-2.80342
797500	-6.37851	-3.18926
798000	-6.33944	-3.16972
798500	-6.15385	-3.07692
799000	-7.35531	-3.67766
799500	-6.46642	-3.23321
800000	-6.21245	-3.10623
800500	-5.82173	-2.91087
801000	-5.51893	-2.75946
801500	-5.29426	-2.64713
802000	-6.55434	-3.27717
802500	-7.12088	-3.56044
803000	-5.11844	-2.55922
803500	-5.56777	-2.78388
804000	-6.39805	-3.19902
804500	-4.6398	-2.3199
805000	-5.93895	-2.96948
805500	-5.36264	-2.68132
806000	-6.03663	-3.01831
806500	-8.29304	-4.14652
807000	-6.03663	-3.01831
807500	-7.28693	-3.64347
808000	-3.95604	-1.97802
808500	-5.91941	-2.95971
809000	-6.05617	-3.02808
809500	-6.58364	-3.29182
810000	-6.35897	-3.17949
810500	-5.17704	-2.58852
811000	-6.18315	-3.09158
811500	-5.65568	-2.82784
812000	-5.38217	-2.69109
812500	-5.07937	-2.53968
813000	-6.31013	-3.15507
813500	-6.01709	-3.00855
814000	-6.02686	-3.01343
814500	-5.10867	-2.55433
815000	-4.3956	-2.1978
815500	-3.81929	-1.90965
816000	-3.52625	-1.76313
816500	-5.3138	-2.6569
817000	-9.26984	-4.63492
817500	-8.60562	-4.30281
818000	-8.63492	-4.31746
818500	-6.59341	-3.2967
819000	-5.89011	-2.94505
819500	-5.95849	-2.97924
820000	-5.60684	-2.80342
820500	-6.64225	-3.32112
821000	-5.0696	-2.5348
821500	-2.85226	-1.42613
822000	-1.56288	-0.781441
822500	-1.79731	-0.898657
823000	-2.51038	-1.25519
823500	-1.12332	-0.561661
824000	-1.41636	-0.70818
824500	-2.18803	-1.09402
825000	-0.820513	-0.410257
825500	-1.9243	-0.962149
826000	-2.17827	-1.08913
826500	-1.23077	-0.615385
827000	-2.42247	-1.21123
827500	-1.67033	-0.835165
828000	-2.46154	-1.23077
828500	-1.2503	-0.625152
829000	-1.1917	-0.595849
829500	-2.6569	-1.32845
830000	-3.40903	-1.70452
830500	-2.05128	-1.02564
831000	-1.44566	-0.722832
831500	-1.44566	-0.722832
832000	-2.70574	-1.35287
832500	-2.95971	-1.47985
833000	-6.33944	-3.16972
833500	-5.56777	-2.78388
834000	-6.76923	-3.38462
834500	-5.19658	-2.59829
835000	-5.18681	-2.59341
835500	-7.13065	-3.56532
836000	-6.00733	-3.00366
836500	-6.33944	-3.16972
837000	-6.14408	-3.07204
837500	-6.81807	-3.40904
838000	-5.10867	-2.55433
838500	-5.70452	-2.85226
839000	-7.15018	-3.57509
839500	-6.15385	-3.07692
840000	-5.81197	-2.90598
840500	-5.28449	-2.64225
841000	-4.67888	-2.33944
841500	-6.18315	-3.09158
842000	-7.59951	-3.79976
842500	-6.79854	-3.39927
843000	-5.69475	-2.84737
843500	-5.99756	-2.99878
844000	-6.05617	-3.02808
844500	-4.21001	-2.10501
845000	-4.53236	-2.26618
845500	-5.13797	-2.56899
846000	-7.44322	-3.72161
846500	-4.98168	-2.49084
847000	-5.67521	-2.83761
847500	-5.08913	-2.54457
848000	-5.27473	-2.63736
848500	-5.3431	-2.67155
849000	-6.19292	-3.09646
849500	-5.33333	-2.66667
850000	-5.46032	-2.73016
850500	-6.00733	-3.00366
851000	-5.40171	-2.70085
851500	-4.27839	-2.13919
852000	-3.30159	-1.65079
852500	-4.75702	-2.37851
853000	-5.15751	-2.57875
853500	-3.25275	-1.62637
854000	-5.12821	-2.5641
854500	-4.80586	-2.40293
855000	-6.24176	-3.12088
855500	-5.84127	-2.92063
856000	-6.31013	-3.15507
856500	-6.24176	-3.12088
857000	-3.64347	-1.82173
857500	-4.10256	-2.05128
858000	-4.11233	-2.05617
858500	-6.18315	-3.09158
859000	-6.11477	-3.05739
859500	-4.86447	-2.43223
860000	-5.48962	-2.74481
860500	-4.67888	-2.33944
861000	-5.20635	-2.60317
861500	-5.98779	-2.9939
862000	-7.49206	-3.74603
862500	-6.37851	-3.18926
863000	-5.94872	-2.97436
863500	-4.80586	-2.40293
864000	-7.65812	-3.82906
864500	-5.47009	-2.73504
865000	-5.39194	-2.69597
865500	-7.04274	-3.52137
866000	-6.65201	-3.32601
866500	-5.63614	-2.81807
867000	-4.56166	-2.28083
867500	-4.78632	-2.39316
868000	-6.51526	-3.25763
868500	-7.11111	-3.55556
869000	-5.39194	-2.69597
869500	-6.81807	-3.40904
870000	-5.07937	-2.53968
870500	-2.97924	-1.48962
871000	-5.21612	-2.60806
871500	-5.87057	-2.93529
872000	-5.65568	-2.82784
872500	-6.5641	-3.28205
873000	-3.96581	-1.98291
873500	-5.61661	-2.8083
874000	-6.06593	-3.03297
874500	-7.2381	-3.61905
875000	-4.96215	-2.48107
875500	-4.73749	-2.36874
876000	-3.82906	-1.91453
876500	-6.26129	-3.13065
877000	-4.49329	-2.24664
877500	-6.27106	-3.13553
878000	-5.87057	-2.93529
878500	-5.52869	-2.76435
879000	-4.86447	-2.43223
879500	-4.89377	-2.44689
880000	-4.0928	-2.0464
880500	-3.20391	-1.60195
881000	-3.80952	-1.90476
881500	-4.75702	-2.37851
882000	-5.16728	-2.58364
882500	-5.42125	-2.71062
883000	-5.17704	-2.58852
883500	-2.52991	-1.26496
884000	-3.56532	-1.78266
884500	-4.40537	-2.20269
885000	-7.37485	-3.68742
885500	-8.16606	-4.08303
886000	-3.83883	-1.91941
886500	-3.86813	-1.93407
887000	-5.558	-2.779
887500	-5.22588	-2.61294
888000	-6.32967	-3.16484
888500	-6.21245	-3.10623
889000	-6.03663	-3.01831
889500	-5.30403	-2.65201
890000	-4.98168	-2.49084
890500	-6.44689	-3.22344
891000	-6.50549	-3.25275
891500	-5.94872	-2.97436
892000	-4.8254	-2.4127
892500	-2.05128	-1.02564
893000	-4.43468	-2.21734
893500	-5.26496	-2.63248
894000	-4.0928	-2.0464
894500	-3.78022	-1.89011
895000	-4.04396	-2.02198
895500	-2.33455	-1.16728
896000	-3.6044	-1.8022
896500	-6.08547	-3.04273
897000	-9.06471	-4.53236
897500	-6.47619	-3.2381
898000	-5.20635	-2.60317
898500	-8.01954	-4.00977
899000	-8.31258	-4.15629
899500	-7.21856	-3.60928
900000	-7.09157	-3.54579
900500	-6.87668	-3.43834
901000	-5.39194	-2.69597
901500	-4.78632	-2.39316
902000	-3.85836	-1.92918
902500	-6.30037	-3.15018
903000	-6.82784	-3.41392
903500	-7.25763	-3.62882
904000	-4.91331	-2.45665
904500	-4.08303	-2.04151
905000	-5.75336	-2.87668
905500	-3.88767	-1.94383
906000	-3.46764	-1.73382
906500	-6.59341	-3.2967
907000	-5.90965	-2.95482
907500	-5.84127	-2.92063
908000	-4.67888	-2.33944
908500	-5.10867	-2.55433
909000	-5.71429	-2.85714
909500	-5.70452	-2.85226
910000	-4.22955	-2.11477
910500	-6.81807	-3.40904
911000	-5.41148	-2.70574
911500	-5.5873	-2.79365
912000	-4.59096	-2.29548
912500	-4.79609	-2.39805
913000	-7.61905	-3.80952
913500	-4.1221	-2.06105
914000	-4.01465	-2.00733
914500	-5.57753	-2.78877
915000	-6.89621	-3.44811
915500	-6.60318	-3.30159
916000	-5.8315	-2.91575
916500	-6.11477	-3.05739
917000	-8.50794	-4.25397
917500	-5.01099	-2.50549
918000	-6.25153	-3.12576
918500	-7.27717	-3.63858
919000	-6.44689	-3.22344
919500	-6.42735	-3.21368
920000	-8.29304	-4.14652
920500	-5.56777	-2.78388
921000	-6.85714	-3.42857
921500	-6.48596	-3.24298
922000	-6.81807	-3.40904
922500	-5.30403	-2.65201
923000	-6.98413	-3.49206
923500	-5.98779	-2.9939
924000	-6.71062	-3.35531
924500	-3.83883	-1.91941
925000	-4.43468	-2.21734
925500	-7.89255	-3.94628
926000	-6.91575	-3.45788
926500	-5.76313	-2.88156
927000	-5.78266	-2.89133
927500	-6.8083	-3.40415
928000	-6.09524	-3.04762
928500	-5.02076	-2.51038
929000	-6.48596	-3.24298
929500	-6.5641	-3.28205
930000	-6.20269	-3.10134
930500	-6.51526	-3.25763
931000	-7.16972	-3.58486
931500	-5.14774	-2.57387
932000	-5.29426	-2.64713
932500	-6.35897	-3.17949
933000	-5.32357	-2.66178
933500	-6.17338	-3.08669
934000	-5.16728	-2.58364
934500	-5.86081	-2.9304
935000	-4.77656	-2.38828
935500	-5.89011	-2.94505
936000	-7.30647	-3.65324
936500	-7.11111	-3.55556
937000	-6.30037	-3.15018
937500	-5.51893	-2.75946
938000	-5.33333	-2.66667
938500	-6.15385	-3.07692
939000	-5.89988	-2.94994
939500	-4.98168	-2.49084
940000	-5.67521	-2.83761
940500	-4.3663	-2.18315
941000	-6.75946	-3.37973
941500	-4.76679	-2.38339
942000	-5.67521	-2.83761
942500	-6.68132	-3.34066
943000	-6.94505	-3.47253
943500	-5.68498	-2.84249
944000	-4.29793	-2.14896
944500	-5.42125	-2.71062
945000	-4.47375	-2.23687
945500	-3.95604	-1.97802
946000	-5.30403	-2.65201
946500	-5.27473	-2.63736
947000	-6.47619	-3.2381
947500	-6.34921	-3.1746
948000	-6.65201	-3.32601
948500	-6.68132	-3.34066
949000	-6.00733	-3.00366
949500	-6.84738	-3.42369
950000	-6.75946	-3.37973
950500	-6.83761	-3.4188
951000	-5.3431	-2.67155
951500	-7.7851	-3.89255
952000	-5.76313	-2.88156
952500	-6.34921	-3.1746
953000	-4.29793	-2.14896
953500	-5.96825	-2.98413
954000	-5.97802	-2.98901
954500	-5.93895	-2.96948
955000	-6.20269	-3.10134
955500	-6.09524	-3.04762
956000	-6.13431	-3.06716
956500	-6.3199	-3.15995
957000	-5.13797	-2.56899
957500	-5.97802	-2.98901
958000	-5.32357	-2.66178
958500	-5.0696	-2.5348
959000	-7.39438	-3.69719
959500	-6.779	-3.3895
960000	-3.4188	-1.7094
960500	-4.30769	-2.15385
961000	-7.94139	-3.9707
961500	-7.14041	-3.57021
962000	-5.27473	-2.63736
962500	-4.59096	-2.29548
963000	-6.05617	-3.02808
963500	-5.82173	-2.91087
964000	-5.74359	-2.8718
964500	-5.16728	-2.58364
965000	-6.65201	-3.32601
965500	-5.43101	-2.71551
966000	-6.08547	-3.04273
966500	-4.52259	-2.26129
967000	-4.88401	-2.442
967500	-6.17338	-3.08669
968000	-6.43712	-3.21856
968500	-6.63248	-3.31624
969000	-7.47253	-3.73626
969500	-5.35287	-2.67644
970000	-4.80586	-2.40293
970500	-6.55434	-3.27717
971000	-6.89621	-3.44811
971500	-6.33944	-3.16972
972000	-6.27106	-3.13553
972500	-5.96825	-2.98413
973000	-7.69719	-3.8486
973500	-5.50916	-2.75458
974000	-6.82784	-3.41392
974500	-6.14408	-3.07204
975000	-7.00366	-3.50183
975500	-5.38217	-2.69109
976000	-4.01465	-2.00733
976500	-6.03663	-3.01831
977000	-6.48596	-3.24298
977500	-8.12698	-4.06349
978000	-5.75336	-2.87668
978500	-5.18681	-2.59341
979000	-5.5873	-2.79365
979500	-6.05617	-3.02808
980000	-6.5348	-3.2674
980500	-5.59707	-2.79854
981000	-4.74725	-2.37363
981500	-4.8547	-2.42735
982000	-5.45055	-2.72527
982500	-4.98168	-2.49084
983000	-6.36874	-3.18437
983500	-4.99145	-2.49573
984000	-4.23932	-2.11966
984500	-3.24298	-1.62149
985000	-5.23565	-2.61783
985500	-6.20269	-3.10134
986000	-5.0989	-2.54945
986500	-7.06227	-3.53114
987000	-6.28083	-3.14041
987500	-4.54213	-2.27106
988000	-3.59463	-1.79731
988500	-6.40782	-3.20391
989000	-3.89744	-1.94872
989500	-5.66545	-2.83272
990000	-3.61416	-1.80708
990500	-4.98168	-2.49084
991000	-6.24176	-3.12088
991500	-4.92308	-2.46154
992000	-5.05006	-2.52503
992500	-5.75336	-2.87668
993000	-4.88401	-2.442
993500	-6.2906	-3.1453
994000	-3.85836	-1.92918
994500	-3.3602	-1.6801
995000	-3.9072	-1.9536
995500	-7.40415	-3.70208
996000	-5.89988	-2.94994
996500	-4.55189	-2.27595
997000	-6.0757	-3.03785
997500	-4.79609	-2.39805
998000	-4.47375	-2.23687
998500	-5.26496	-2.63248
999000	-5.47985	-2.73993
[truncated: 5,667 more rows]

## Sheet: L124M lower
0	-3.15507	0	1
500	-7.17949	-7.17949		600000	-9.9
1000	-7.00366	-7.00366
1500	-5.71429	-5.71429		500000	-12
2000	-8.18559	-8.18559		700000	-12
2500	-6.0757	-6.0757
3000	-5.53846	-5.53846		800000	-11
3500	-6.48596	-6.48596		800000	-14
4000	-7.40415	-7.40415
4500	-6.63248	-6.63248		0	-3.4
5000	-7.00366	-7.00366		5000000	-3.4
5500	-4.89377	-4.89377
6000	-2.54945	-2.54945		0	-4.6
6500	-4.34677	-4.34677		5000000	-4.6
7000	-3.49695	-3.49695
7500	-3.26252	-3.26252		0	-6.3
8000	-3.05739	-3.05739		5000000	-6.3
8500	-2.43223	-2.43223
9000	-3.13553	-3.13553
9500	-1.82662	-1.82662
10000	-4.0928	-4.0928
10500	-3.36996	-3.36996
11000	-3.32112	-3.32112
11500	-3.69231	-3.69231
12000	-5.82173	-5.82173
12500	-5.3431	-5.3431
13000	-4.06349	-4.06349
13500	-5.73382	-5.73382
14000	-3.48718	-3.48718
14500	-3.39927	-3.39927
15000	-7.21856	-7.21856
15500	-5.50916	-5.50916
16000	-3.1453	-3.1453
16500	-3.6044	-3.6044
17000	-5.94872	-5.94872
17500	-5.89011	-5.89011
18000	-5.82173	-5.82173
18500	-4.83516	-4.83516
19000	-5.69475	-5.69475
19500	-5.64591	-5.64591
20000	-5.97802	-5.97802
20500	-6.58364	-6.58364
21000	-4.55189	-4.55189
21500	-8.66423	-8.66423
22000	-4.71795	-4.71795
22500	-6.87668	-6.87668
23000	-4.5812	-4.5812
23500	-6.37851	-6.37851
24000	-6.66178	-6.66178
24500	-3.28205	-3.28205
25000	-4.65934	-4.65934
25500	-4.71795	-4.71795
26000	-3.76068	-3.76068
26500	-5.75336	-5.75336
27000	-5.94872	-5.94872
27500	-6.96459	-6.96459
28000	-5.70452	-5.70452
28500	-6.87668	-6.87668
29000	-5.17704	-5.17704
29500	-4.93285	-4.93285
30000	-6.89621	-6.89621
30500	-7.67766	-7.67766
31000	-7.58974	-7.58974
31500	-7.37485	-7.37485
32000	-5.81197	-5.81197
32500	-6.73016	-6.73016
33000	-4.6398	-4.6398
33500	-8.14652	-8.14652
34000	-6.58364	-6.58364
34500	-7.5116	-7.5116
35000	-6.57387	-6.57387
35500	-3.68254	-3.68254
36000	-7.55067	-7.55067
36500	-5.97802	-5.97802
37000	-6.33944	-6.33944
37500	-5.77289	-5.77289
38000	-6.01709	-6.01709
38500	-5.23565	-5.23565
39000	-6.5348	-6.5348
39500	-6.78877	-6.78877
40000	-5.29426	-5.29426
40500	-7.16972	-7.16972
41000	-6.78877	-6.78877
41500	-3.9072	-3.9072
42000	-5.74359	-5.74359
42500	-6.17338	-6.17338
43000	-7.15018	-7.15018
43500	-6.06593	-6.06593
44000	-6.34921	-6.34921
44500	-5.18681	-5.18681
45000	-7.0232	-7.0232
45500	-6.49573	-6.49573
46000	-7.01343	-7.01343
46500	-4.77656	-4.77656
47000	-7.98046	-7.98046
47500	-5.08913	-5.08913
48000	-4.47375	-4.47375
48500	-5.48962	-5.48962
49000	-6.33944	-6.33944
49500	-6.97436	-6.97436
50000	-6.97436	-6.97436
50500	-6.05617	-6.05617
51000	-5.18681	-5.18681
51500	-6.06593	-6.06593
52000	-6.41758	-6.41758
52500	-4.94261	-4.94261
53000	-7.11111	-7.11111
53500	-6.11477	-6.11477
54000	-4.08303	-4.08303
54500	-6.59341	-6.59341
55000	-7.44322	-7.44322
55500	-6.38828	-6.38828
56000	-6.09524	-6.09524
56500	-6.92552	-6.92552
57000	-7.14041	-7.14041
57500	-7.09157	-7.09157
58000	-5.03052	-5.03052
58500	-5.41148	-5.41148
59000	-5.41148	-5.41148
59500	-8.10745	-8.10745
60000	-3.49695	-3.49695
60500	-4.94261	-4.94261
61000	-4.87424	-4.87424
61500	-6.14408	-6.14408
62000	-6.96459	-6.96459
62500	-7.81441	-7.81441
63000	-5.74359	-5.74359
63500	-6.8083	-6.8083
64000	-6.84738	-6.84738
64500	-7.0232	-7.0232
65000	-5.74359	-5.74359
65500	-6.16361	-6.16361
66000	-5.38217	-5.38217
66500	-6.22222	-6.22222
67000	-4.49329	-4.49329
67500	-5.07937	-5.07937
68000	-9.30891	-9.30891
68500	-7.81441	-7.81441
69000	-6.43712	-6.43712
69500	-6.68132	-6.68132
70000	-5.61661	-5.61661
70500	-4.57143	-4.57143
71000	-6.89621	-6.89621
71500	-9.29915	-9.29915
72000	-8.92796	-8.92796
72500	-7.64835	-7.64835
73000	-7.2967	-7.2967
73500	-5.46032	-5.46032
74000	-6.43712	-6.43712
74500	-5.29426	-5.29426
75000	-7.0525	-7.0525
75500	-7.65812	-7.65812
76000	-7.11111	-7.11111
76500	-6.7497	-6.7497
77000	-5.11844	-5.11844
77500	-6.38828	-6.38828
78000	-8.63492	-8.63492
78500	-6.18315	-6.18315
79000	-3.77045	-3.77045
79500	-6.03663	-6.03663
80000	-5.08913	-5.08913
80500	-7.46276	-7.46276
81000	-6.45665	-6.45665
81500	-8.7326	-8.7326
82000	-7.28693	-7.28693
82500	-7.62882	-7.62882
83000	-3.99512	-3.99512
83500	-6.09524	-6.09524
84000	-4.59096	-4.59096
84500	-5.08913	-5.08913
85000	-7.16972	-7.16972
85500	-7.76557	-7.76557
86000	-7.44322	-7.44322
86500	-5.05006	-5.05006
87000	-6.16361	-6.16361
87500	-6.33944	-6.33944
88000	-8.62515	-8.62515
88500	-4.92308	-4.92308
89000	-8.17582	-8.17582
89500	-6.32967	-6.32967
90000	-6.14408	-6.14408
90500	-8.62515	-8.62515
91000	-6.06593	-6.06593
91500	-7.76557	-7.76557
92000	-5.64591	-5.64591
92500	-3.52625	-3.52625
93000	-4.90354	-4.90354
93500	-3.52625	-3.52625
94000	-5.45055	-5.45055
94500	-4.77656	-4.77656
95000	-4.34677	-4.34677
95500	-8.37118	-8.37118
96000	-6.01709	-6.01709
96500	-6.779	-6.779
97000	-6.98413	-6.98413
97500	-6.83761	-6.83761
98000	-5.85104	-5.85104
98500	-5.08913	-5.08913
99000	-6.5348	-6.5348
99500	-5.21612	-5.21612
100000	-7.17949	-7.17949
100500	-7.66789	-7.66789
101000	-7.57021	-7.57021
101500	-6.76923	-6.76923
102000	-7.43346	-7.43346
102500	-5.59707	-5.59707
103000	-5.5873	-5.5873
103500	-7.32601	-7.32601
104000	-6.93529	-6.93529
104500	-6.49573	-6.49573
105000	-6.32967	-6.32967
105500	-6.34921	-6.34921
106000	-5.24542	-5.24542
106500	-5.82173	-5.82173
107000	-7.08181	-7.08181
107500	-7.46276	-7.46276
108000	-7.63858	-7.63858
108500	-6.0757	-6.0757
109000	-3.46764	-3.46764
109500	-6.41758	-6.41758
110000	-6.60318	-6.60318
110500	-6.71062	-6.71062
111000	-7.49206	-7.49206
111500	-6.46642	-6.46642
112000	-6.93529	-6.93529
112500	-6.64225	-6.64225
113000	-4.97192	-4.97192
113500	-7.15018	-7.15018
114000	-5.41148	-5.41148
114500	-5.51893	-5.51893
115000	-5.82173	-5.82173
115500	-5.38217	-5.38217
116000	-6.14408	-6.14408
116500	-5.12821	-5.12821
117000	-7.5116	-7.5116
117500	-5.37241	-5.37241
118000	-4.69841	-4.69841
118500	-5.47985	-5.47985
119000	-6.47619	-6.47619
119500	-6.89621	-6.89621
120000	-8.15629	-8.15629
120500	-5.12821	-5.12821
121000	-2.48108	-2.48108
121500	-6.63248	-6.63248
122000	-4.68865	-4.68865
122500	-4.46398	-4.46398
123000	-5.67521	-5.67521
123500	-7.15995	-7.15995
124000	-4.28816	-4.28816
124500	-3.49695	-3.49695
125000	-4.30769	-4.30769
125500	-5.56777	-5.56777
126000	-6.48596	-6.48596
126500	-6.94505	-6.94505
127000	-4.95238	-4.95238
127500	-5.15751	-5.15751
128000	-5.40171	-5.40171
128500	-5.73382	-5.73382
129000	-5.558	-5.558
129500	-5.65568	-5.65568
130000	-5.66545	-5.66545
130500	-7.09157	-7.09157
131000	-5.19658	-5.19658
131500	-4.97192	-4.97192
132000	-5.11844	-5.11844
132500	-7.07204	-7.07204
133000	-6.58364	-6.58364
133500	-6.45665	-6.45665
134000	-6.7497	-6.7497
134500	-4.57143	-4.57143
135000	-3.05739	-3.05739
135500	-3.74115	-3.74115
136000	-5.68498	-5.68498
136500	-4.40537	-4.40537
137000	-2.94994	-2.94994
137500	-3.8779	-3.8779
138000	-3.58486	-3.58486
138500	-2.54945	-2.54945
139000	-7.44322	-7.44322
139500	-8.26374	-8.26374
140000	-7.22833	-7.22833
140500	-7.5116	-7.5116
141000	-6.30037	-6.30037
141500	-6.13431	-6.13431
142000	-4.69841	-4.69841
142500	-4.28816	-4.28816
143000	-6.0757	-6.0757
143500	-4.48352	-4.48352
144000	-5.08913	-5.08913
144500	-6.68132	-6.68132
145000	-8.12698	-8.12698
145500	-4.8254	-4.8254
146000	-3.52625	-3.52625
146500	-6.03663	-6.03663
147000	-5.89011	-5.89011
147500	-5.24542	-5.24542
148000	-5.43101	-5.43101
148500	-7.52137	-7.52137
149000	-6.65201	-6.65201
149500	-6.14408	-6.14408
150000	-7.08181	-7.08181
150500	-3.86813	-3.86813
151000	-6.21245	-6.21245
151500	-6.20269	-6.20269
152000	-7.34554	-7.34554
152500	-5.92918	-5.92918
153000	-6.27106	-6.27106
153500	-6.30037	-6.30037
154000	-5.73382	-5.73382
154500	-5.63614	-5.63614
155000	-5.49939	-5.49939
155500	-6.2906	-6.2906
156000	-5.03052	-5.03052
156500	-8.49817	-8.49817
157000	-6.36874	-6.36874
157500	-5.35287	-5.35287
158000	-5.37241	-5.37241
158500	-6.11477	-6.11477
159000	-6.13431	-6.13431
159500	-6.08547	-6.08547
160000	-4.56166	-4.56166
160500	-6.63248	-6.63248
161000	-7.87302	-7.87302
161500	-8.7033	-8.7033
162000	-5.0989	-5.0989
162500	-7.91209	-7.91209
163000	-6.94505	-6.94505
163500	-6.02686	-6.02686
164000	-5.47985	-5.47985
164500	-6.75946	-6.75946
165000	-6.32967	-6.32967
165500	-6.45665	-6.45665
166000	-7.27717	-7.27717
166500	-5.65568	-5.65568
167000	-4.91331	-4.91331
167500	-5.88034	-5.88034
168000	-7.0525	-7.0525
168500	-7.38462	-7.38462
169000	-4.02442	-4.02442
169500	-4.55189	-4.55189
170000	-4.46398	-4.46398
170500	-5.44078	-5.44078
171000	-7.16972	-7.16972
171500	-8.22466	-8.22466
172000	-8.25397	-8.25397
172500	-4.63004	-4.63004
173000	-4.51282	-4.51282
173500	-3.27228	-3.27228
174000	-6.00733	-6.00733
174500	-6.06593	-6.06593
175000	-6.57387	-6.57387
175500	-6.05617	-6.05617
176000	-7.57021	-7.57021
176500	-5.44078	-5.44078
177000	-8.40049	-8.40049
177500	-7.04274	-7.04274
178000	-7.11111	-7.11111
178500	-7.2674	-7.2674
179000	-5.56777	-5.56777
179500	-5.81197	-5.81197
180000	-7.2381	-7.2381
180500	-6.86691	-6.86691
181000	-7.4823	-7.4823
181500	-6.78877	-6.78877
182000	-3.78022	-3.78022
182500	-4.71795	-4.71795
183000	-4.06349	-4.06349
183500	-6.65201	-6.65201
184000	-5.48962	-5.48962
184500	-2.64713	-2.64713
185000	-4.88401	-4.88401
185500	-6.39805	-6.39805
186000	-3.21367	-3.21367
186500	-4.50305	-4.50305
187000	-3.18437	-3.18437
187500	-6.59341	-6.59341
188000	-4.40537	-4.40537
188500	-3.28205	-3.28205
189000	-2.58852	-2.58852
189500	-4.14164	-4.14164
190000	-5.28449	-5.28449
190500	-5.21612	-5.21612
191000	-8.41026	-8.41026
191500	-7.06227	-7.06227
192000	-6.73993	-6.73993
192500	-5.15751	-5.15751
193000	-8.06838	-8.06838
193500	-5.77289	-5.77289
194000	-6.09524	-6.09524
194500	-7.43346	-7.43346
195000	-6.17338	-6.17338
195500	-5.96825	-5.96825
196000	-4.8547	-4.8547
196500	-6.87668	-6.87668
197000	-6.61294	-6.61294
197500	-7.20879	-7.20879
198000	-5.59707	-5.59707
198500	-8.14652	-8.14652
199000	-6.93529	-6.93529
199500	-7.30647	-7.30647
200000	-7.08181	-7.08181
200500	-7.0232	-7.0232
201000	-6.39805	-6.39805
201500	-7.03297	-7.03297
202000	-7.27717	-7.27717
202500	-5.22588	-5.22588
203000	-7.47253	-7.47253
203500	-6.65201	-6.65201
204000	-7.57998	-7.57998
204500	-3.33089	-3.33089
205000	-6.79854	-6.79854
205500	-5.10867	-5.10867
206000	-6.94505	-6.94505
206500	-6.11477	-6.11477
207000	-6.38828	-6.38828
207500	-7.95116	-7.95116
208000	-6.49573	-6.49573
208500	-5.95849	-5.95849
209000	-3.62393	-3.62393
209500	-6.73993	-6.73993
210000	-5.70452	-5.70452
210500	-6.41758	-6.41758
211000	-6.40782	-6.40782
211500	-4.53236	-4.53236
212000	-8.42003	-8.42003
212500	-6.08547	-6.08547
213000	-6.79854	-6.79854
213500	-8.7033	-8.7033
214000	-6.02686	-6.02686
214500	-5.76313	-5.76313
215000	-7.25763	-7.25763
215500	-6.32967	-6.32967
216000	-7.15995	-7.15995
216500	-8.33211	-8.33211
217000	-8.17582	-8.17582
217500	-6.17338	-6.17338
218000	-6.98413	-6.98413
218500	-6.45665	-6.45665
219000	-3.6044	-3.6044
219500	-7.53114	-7.53114
220000	-6.32967	-6.32967
220500	-5.21612	-5.21612
221000	-7.50183	-7.50183
221500	-7.04274	-7.04274
222000	-7.62882	-7.62882
222500	-6.20269	-6.20269
223000	-6.16361	-6.16361
223500	-5.91941	-5.91941
224000	-4.28816	-4.28816
224500	-6.92552	-6.92552
225000	-5.33333	-5.33333
225500	-6.92552	-6.92552
226000	-5.76313	-5.76313
226500	-6.10501	-6.10501
227000	-7.83394	-7.83394
227500	-5.56777	-5.56777
228000	-5.93895	-5.93895
228500	-5.41148	-5.41148
229000	-5.46032	-5.46032
229500	-5.51893	-5.51893
230000	-6.78877	-6.78877
230500	-6.03663	-6.03663
231000	-3.62393	-3.62393
231500	-7.43346	-7.43346
232000	-6.52503	-6.52503
232500	-6.03663	-6.03663
233000	-6.62271	-6.62271
233500	-5.19658	-5.19658
234000	-4.44444	-4.44444
234500	-4.97192	-4.97192
235000	-6.57387	-6.57387
235500	-5.81197	-5.81197
236000	-7.36508	-7.36508
236500	-7.07204	-7.07204
237000	-4.94261	-4.94261
237500	-6.12454	-6.12454
238000	-2.83272	-2.83272
238500	-7.15018	-7.15018
239000	-7.30647	-7.30647
239500	-8.71307	-8.71307
240000	-6.86691	-6.86691
240500	-7.35531	-7.35531
241000	-6.10501	-6.10501
241500	-4.78632	-4.78632
242000	-5.35287	-5.35287
242500	-7.43346	-7.43346
243000	-7.69719	-7.69719
243500	-5.17704	-5.17704
244000	-5.56777	-5.56777
244500	-4.3663	-4.3663
245000	-7.58974	-7.58974
245500	-6.57387	-6.57387
246000	-2.33455	-2.33455
246500	-1.86569	-1.86569
247000	-2.06105	-2.06105
247500	-3.8486	-3.8486
248000	-3.81929	-3.81929
248500	-4.46398	-4.46398
249000	-3.8779	-3.8779
249500	-5.08913	-5.08913
250000	-4.81563	-4.81563
250500	-5.65568	-5.65568
251000	-6.11477	-6.11477
251500	-8.44933	-8.44933
252000	-8.17582	-8.17582
252500	-8	-8
253000	-7.20879	-7.20879
253500	-3.95604	-3.95604
254000	-6.55434	-6.55434
254500	-5.98779	-5.98779
255000	-5.82173	-5.82173
255500	-6.28083	-6.28083
256000	-5.21612	-5.21612
256500	-5.32357	-5.32357
257000	-5.41148	-5.41148
257500	-3.93651	-3.93651
258000	-8.01954	-8.01954
258500	-6.52503	-6.52503
259000	-7.73626	-7.73626
259500	-5.86081	-5.86081
260000	-6.81807	-6.81807
260500	-8.87912	-8.87912
261000	-6.33944	-6.33944
261500	-7.76557	-7.76557
262000	-7.30647	-7.30647
262500	-8.08791	-8.08791
263000	-6.00733	-6.00733
263500	-6.50549	-6.50549
264000	-5.26496	-5.26496
264500	-7.84371	-7.84371
265000	-5.87057	-5.87057
265500	-5.61661	-5.61661
266000	-6.32967	-6.32967
266500	-5.47009	-5.47009
267000	-6.92552	-6.92552
267500	-6.66178	-6.66178
268000	-6.12454	-6.12454
268500	-4.40537	-4.40537
269000	-2.05128	-2.05128
269500	-6.18315	-6.18315
270000	-5.00122	-5.00122
270500	-4.0928	-4.0928
271000	-3.83883	-3.83883
271500	-5.93895	-5.93895
272000	-1.63126	-1.63126
272500	-4.56166	-4.56166
273000	-3.35043	-3.35043
273500	-3.89744	-3.89744
274000	-4.17094	-4.17094
274500	-3.95604	-3.95604
275000	-5.15751	-5.15751
275500	-6.72039	-6.72039
276000	-5.05983	-5.05983
276500	-7.91209	-7.91209
277000	-7.57998	-7.57998
277500	-7.9707	-7.9707
278000	-4.44444	-4.44444
278500	-3.47741	-3.47741
279000	-4.27839	-4.27839
279500	-3.73138	-3.73138
280000	-6.25153	-6.25153
280500	-7.98046	-7.98046
281000	-6.73016	-6.73016
281500	-5.40171	-5.40171
282000	-5.13797	-5.13797
282500	-5.25519	-5.25519
283000	-5.22588	-5.22588
283500	-6.66178	-6.66178
284000	-6.91575	-6.91575
284500	-7.15018	-7.15018
285000	-4.05372	-4.05372
285500	-5.92918	-5.92918
286000	-4.10256	-4.10256
286500	-4.50305	-4.50305
287000	-6.09524	-6.09524
287500	-9.23077	-9.23077
288000	-3.89744	-3.89744
288500	-6.48596	-6.48596
289000	-8.92796	-8.92796
289500	-6.49573	-6.49573
290000	-5.23565	-5.23565
290500	-4.99145	-4.99145
291000	-8.40049	-8.40049
291500	-5.07937	-5.07937
292000	-5.19658	-5.19658
292500	-6.34921	-6.34921
293000	-6.35897	-6.35897
293500	-8.5177	-8.5177
294000	-6.11477	-6.11477
294500	-6.92552	-6.92552
295000	-5.42125	-5.42125
295500	-8.34188	-8.34188
296000	-6.68132	-6.68132
296500	-6.24176	-6.24176
297000	-6.88645	-6.88645
297500	-6.38828	-6.38828
298000	-5.67521	-5.67521
298500	-4.47375	-4.47375
299000	-4.93285	-4.93285
299500	-4.59096	-4.59096
300000	-4.21001	-4.21001
300500	-4.21978	-4.21978
301000	-3.32112	-3.32112
301500	-2.89133	-2.89133
302000	-4.52259	-4.52259
302500	-3.16484	-3.16484
303000	-2.9011	-2.9011
303500	-3.94628	-3.94628
304000	-3.59463	-3.59463
304500	-2.32479	-2.32479
305000	-2.60806	-2.60806
305500	-2.82295	-2.82295
306000	-3.73138	-3.73138
306500	-3.85836	-3.85836
307000	-2.10012	-2.10012
307500	-3.9072	-3.9072
308000	-2.04151	-2.04151
308500	-2.10989	-2.10989
309000	-4.41514	-4.41514
309500	-4.19048	-4.19048
310000	-4.26862	-4.26862
310500	-2.73504	-2.73504
311000	-3.26252	-3.26252
311500	-2.10989	-2.10989
312000	-3.98535	-3.98535
312500	-3.35043	-3.35043
313000	-3.72161	-3.72161
313500	-3.81929	-3.81929
314000	-3.64347	-3.64347
314500	-3.51648	-3.51648
315000	-4.49329	-4.49329
315500	-10.1294	-10.1294
316000	-5.05983	-5.05983
316500	-4.6105	-4.6105
317000	-5.61661	-5.61661
317500	-6.45665	-6.45665
318000	-5.63614	-5.63614
318500	-6.44689	-6.44689
319000	-5.84127	-5.84127
319500	-5.8315	-5.8315
320000	-4.05372	-4.05372
320500	-5.05006	-5.05006
321000	-5.53846	-5.53846
321500	-6.09524	-6.09524
322000	-7.17949	-7.17949
322500	-5.61661	-5.61661
323000	-5.50916	-5.50916
323500	-7.5116	-7.5116
324000	-4.97192	-4.97192
324500	-7.13065	-7.13065
325000	-7.4823	-7.4823
325500	-6.58364	-6.58364
326000	-5.28449	-5.28449
326500	-6.26129	-6.26129
327000	-6.86691	-6.86691
327500	-5.17704	-5.17704
328000	-6.68132	-6.68132
328500	-8.30281	-8.30281
329000	-5.76313	-5.76313
329500	-5.47985	-5.47985
330000	-5.84127	-5.84127
330500	-5.88034	-5.88034
331000	-6.23199	-6.23199
331500	-8.5177	-8.5177
332000	-9.65079	-9.65079
332500	-7.86325	-7.86325
333000	-9.9536	-9.9536
333500	-6.3199	-6.3199
334000	-6.40782	-6.40782
334500	-8.11722	-8.11722
335000	-5.07937	-5.07937
335500	-5.84127	-5.84127
336000	-4.53236	-4.53236
336500	-6.48596	-6.48596
337000	-3.8779	-3.8779
337500	-5.73382	-5.73382
338000	-7.66789	-7.66789
338500	-3.03785	-3.03785
339000	-7.32601	-7.32601
339500	-6.42735	-6.42735
340000	-3.6337	-3.6337
340500	-6.73016	-6.73016
341000	-6.92552	-6.92552
341500	-6.00733	-6.00733
342000	-7.41392	-7.41392
342500	-5.04029	-5.04029
343000	-5.17704	-5.17704
343500	-5.44078	-5.44078
344000	-8.19536	-8.19536
344500	-7.79487	-7.79487
345000	-6.00733	-6.00733
345500	-3.22344	-3.22344
346000	-4.93285	-4.93285
346500	-6.83761	-6.83761
347000	-4.72772	-4.72772
347500	-5.19658	-5.19658
348000	-6.81807	-6.81807
348500	-5.99756	-5.99756
349000	-4.6105	-4.6105
349500	-5.36264	-5.36264
350000	-4.92308	-4.92308
350500	-4.90354	-4.90354
351000	-6.12454	-6.12454
351500	-5.70452	-5.70452
352000	-5.20635	-5.20635
352500	-5.17704	-5.17704
353000	-2.25641	-2.25641
353500	-5.89988	-5.89988
354000	-4.00488	-4.00488
354500	-5.17704	-5.17704
355000	-6.66178	-6.66178
355500	-9.14286	-9.14286
356000	-6.68132	-6.68132
356500	-7.45299	-7.45299
357000	-5.50916	-5.50916
357500	-5.32357	-5.32357
358000	-7.71673	-7.71673
358500	-5.00122	-5.00122
359000	-3.35043	-3.35043
359500	-6.06593	-6.06593
360000	-7.01343	-7.01343
360500	-4.70818	-4.70818
361000	-5.78266	-5.78266
361500	-6.25153	-6.25153
362000	-6.05617	-6.05617
362500	-3.70208	-3.70208
363000	-5.66545	-5.66545
363500	-6.17338	-6.17338
364000	-5.99756	-5.99756
364500	-6.9939	-6.9939
365000	-6.72039	-6.72039
365500	-7.04274	-7.04274
366000	-7.18926	-7.18926
366500	-7.91209	-7.91209
367000	-6.21245	-6.21245
367500	-5.62637	-5.62637
368000	-5.16728	-5.16728
368500	-6.26129	-6.26129
369000	-6.64225	-6.64225
369500	-5.47985	-5.47985
370000	-7.7265	-7.7265
370500	-7.83394	-7.83394
371000	-6.35897	-6.35897
371500	-6.2906	-6.2906
372000	-5.96825	-5.96825
372500	-4.97192	-4.97192
373000	-6.27106	-6.27106
373500	-8.20513	-8.20513
374000	-7.03297	-7.03297
374500	-6.18315	-6.18315
375000	-5.86081	-5.86081
375500	-5.93895	-5.93895
376000	-4.06349	-4.06349
376500	-4.31746	-4.31746
377000	-3.3602	-3.3602
377500	-6.63248	-6.63248
378000	-5.73382	-5.73382
378500	-5.01099	-5.01099
379000	-4.08303	-4.08303
379500	-6.40782	-6.40782
380000	-7.47253	-7.47253
380500	-6.06593	-6.06593
381000	-7.7558	-7.7558
381500	-4.98168	-4.98168
382000	-7.46276	-7.46276
382500	-6.48596	-6.48596
383000	-7.56044	-7.56044
383500	-8.30281	-8.30281
384000	-6.35897	-6.35897
384500	-3.1453	-3.1453
385000	-4.6398	-4.6398
385500	-5.91941	-5.91941
386000	-6.93529	-6.93529
386500	-7.32601	-7.32601
387000	-7.77534	-7.77534
387500	-6.40782	-6.40782
388000	-5.5873	-5.5873
388500	-4.90354	-4.90354
389000	-6.63248	-6.63248
389500	-8.17582	-8.17582
390000	-6.83761	-6.83761
390500	-6.30037	-6.30037
391000	-4.37607	-4.37607
391500	-5.47985	-5.47985
392000	-5.3431	-5.3431
392500	-7.15995	-7.15995
393000	-5.64591	-5.64591
393500	-3.93651	-3.93651
394000	-6.33944	-6.33944
394500	-6.40782	-6.40782
395000	-5.86081	-5.86081
395500	-5.69475	-5.69475
396000	-4.96215	-4.96215
396500	-5.98779	-5.98779
397000	-4.13187	-4.13187
397500	-5.29426	-5.29426
398000	-5.24542	-5.24542
398500	-5.52869	-5.52869
399000	-8.61538	-8.61538
399500	-7.00366	-7.00366
400000	-5.60684	-5.60684
400500	-7.44322	-7.44322
401000	-4.48352	-4.48352
401500	-5.98779	-5.98779
402000	-6.24176	-6.24176
402500	-6.26129	-6.26129
403000	-5.43101	-5.43101
403500	-4.90354	-4.90354
404000	-7.09157	-7.09157
404500	-8.15629	-8.15629
405000	-8.82051	-8.82051
405500	-5.48962	-5.48962
406000	-4.48352	-4.48352
406500	-7.81441	-7.81441
407000	-6.5641	-6.5641
407500	-4.57143	-4.57143
408000	-5.86081	-5.86081
408500	-7.14041	-7.14041
409000	-6.85714	-6.85714
409500	-6.68132	-6.68132
410000	-4.53236	-4.53236
410500	-5.3431	-5.3431
411000	-5.85104	-5.85104
411500	-5.13797	-5.13797
412000	-5.98779	-5.98779
412500	-5.67521	-5.67521
413000	-2.98901	-2.98901
413500	-6.55434	-6.55434
414000	-7.36508	-7.36508
414500	-5.48962	-5.48962
415000	-4.337	-4.337
415500	-5.45055	-5.45055
416000	-6.5348	-6.5348
416500	-5.3431	-5.3431
417000	-6.58364	-6.58364
417500	-5.12821	-5.12821
418000	-5.79243	-5.79243
418500	-4.87424	-4.87424
419000	-6.2906	-6.2906
419500	-5.92918	-5.92918
420000	-3.29182	-3.29182
420500	-3.83883	-3.83883
421000	-8.99634	-8.99634
421500	-4.96215	-4.96215
422000	-6.45665	-6.45665
422500	-6.0757	-6.0757
423000	-2.54945	-2.54945
423500	-4.79609	-4.79609
424000	-5.23565	-5.23565
424500	-7.96093	-7.96093
425000	-5.01099	-5.01099
425500	-5.89988	-5.89988
426000	-5.91941	-5.91941
426500	-5.13797	-5.13797
427000	-5.39194	-5.39194
427500	-6.54457	-6.54457
428000	-5.46032	-5.46032
428500	-3.6044	-3.6044
429000	-5.39194	-5.39194
429500	-3.05739	-3.05739
430000	-4.67888	-4.67888
430500	-5.45055	-5.45055
431000	-6.61294	-6.61294
431500	-6.13431	-6.13431
432000	-5.89011	-5.89011
432500	-5.44078	-5.44078
433000	-5.71429	-5.71429
433500	-3.3895	-3.3895
434000	-5.33333	-5.33333
434500	-5.8315	-5.8315
435000	-6.65201	-6.65201
435500	-6.27106	-6.27106
436000	-4.03419	-4.03419
436500	-4.72772	-4.72772
437000	-6.27106	-6.27106
437500	-6.52503	-6.52503
438000	-3.99512	-3.99512
438500	-7.10134	-7.10134
439000	-6.32967	-6.32967
439500	-3.58486	-3.58486
440000	-5.33333	-5.33333
440500	-4.00488	-4.00488
441000	-6.12454	-6.12454
441500	-4.73749	-4.73749
442000	-7.00366	-7.00366
442500	-5.32357	-5.32357
443000	-7.33577	-7.33577
443500	-7.91209	-7.91209
444000	-7.07204	-7.07204
444500	-5.81197	-5.81197
445000	-5.33333	-5.33333
445500	-7.01343	-7.01343
446000	-5.74359	-5.74359
446500	-5.40171	-5.40171
447000	-6.9939	-6.9939
447500	-7.7265	-7.7265
448000	-7.22833	-7.22833
448500	-5.60684	-5.60684
449000	-5.3431	-5.3431
449500	-2.75458	-2.75458
450000	-6.49573	-6.49573
450500	-6.26129	-6.26129
451000	-4.76679	-4.76679
451500	-3.35043	-3.35043
452000	-6.45665	-6.45665
452500	-7.71673	-7.71673
453000	-4.66911	-4.66911
453500	-7.41392	-7.41392
454000	-4.87424	-4.87424
454500	-6.27106	-6.27106
455000	-5.22588	-5.22588
455500	-5.40171	-5.40171
456000	-7.38462	-7.38462
456500	-7.0525	-7.0525
457000	-4.51282	-4.51282
457500	-6.22222	-6.22222
458000	-5.94872	-5.94872
458500	-6.26129	-6.26129
459000	-6.24176	-6.24176
459500	-5.94872	-5.94872
460000	-6.18315	-6.18315
460500	-6.86691	-6.86691
461000	-7.15995	-7.15995
461500	-6.05617	-6.05617
462000	-5.52869	-5.52869
462500	-5.69475	-5.69475
463000	-7.35531	-7.35531
463500	-6.52503	-6.52503
464000	-5.96825	-5.96825
464500	-6.24176	-6.24176
465000	-3.3895	-3.3895
465500	-4.92308	-4.92308
466000	-5.3431	-5.3431
466500	-5.75336	-5.75336
467000	-6.79854	-6.79854
467500	-7.33577	-7.33577
468000	-5.03052	-5.03052
468500	-5.25519	-5.25519
469000	-2.50061	-2.50061
469500	-6.18315	-6.18315
470000	-4.60073	-4.60073
470500	-4.46398	-4.46398
471000	-5.558	-5.558
471500	-6.779	-6.779
472000	-3.94628	-3.94628
472500	-8.36142	-8.36142
473000	-9.40659	-9.40659
473500	-5.14774	-5.14774
474000	-6.34921	-6.34921
474500	-8.12698	-8.12698
475000	-6.64225	-6.64225
475500	-6.5641	-6.5641
476000	-6.65201	-6.65201
476500	-6.24176	-6.24176
477000	-4.0928	-4.0928
477500	-4.38584	-4.38584
478000	-7.52137	-7.52137
478500	-4.48352	-4.48352
479000	-3.91697	-3.91697
479500	-7.09157	-7.09157
480000	-4.91331	-4.91331
480500	-3.78999	-3.78999
481000	-4.03419	-4.03419
481500	-3.96581	-3.96581
482000	-7.01343	-7.01343
482500	-9.79731	-9.79731
483000	-8.15629	-8.15629
483500	-7.2381	-7.2381
484000	-4.11233	-4.11233
484500	-5.14774	-5.14774
485000	-7.18926	-7.18926
485500	-5.70452	-5.70452
486000	-8.74237	-8.74237
486500	-6.87668	-6.87668
487000	-4.67888	-4.67888
487500	-5.05006	-5.05006
488000	-7.88278	-7.88278
488500	-5.54823	-5.54823
489000	-4.6105	-4.6105
489500	-4.67888	-4.67888
490000	-4.77656	-4.77656
490500	-8.75214	-8.75214
491000	-7.00366	-7.00366
491500	-5.96825	-5.96825
492000	-6.2906	-6.2906
492500	-8.09768	-8.09768
493000	-7.03297	-7.03297
493500	-4.64957	-4.64957
494000	-3.49695	-3.49695
494500	-4.27839	-4.27839
495000	-4.67888	-4.67888
495500	-4.24908	-4.24908
496000	-5.35287	-5.35287
496500	-2.66667	-2.66667
497000	-3.35043	-3.35043
497500	-4.46398	-4.46398
498000	-5.33333	-5.33333
498500	-4.25885	-4.25885
499000	-3.58486	-3.58486
499500	-4.95238	-4.95238
500000	-3.72161	-3.72161
500500	-4.17094	-4.17094
501000	-3.61416	-3.61416
501500	-5.89988	-5.89988
502000	-4.19048	-4.19048
502500	-3.3895	-3.3895
503000	-4.89377	-4.89377
503500	-3.96581	-3.96581
504000	-3.99512	-3.99512
504500	-5.41148	-5.41148
505000	-7.34554	-7.34554
505500	-6.55434	-6.55434
506000	-6.95482	-6.95482
506500	-5.75336	-5.75336
507000	-5.04029	-5.04029
507500	-6.85714	-6.85714
508000	-5.51893	-5.51893
508500	-5.42125	-5.42125
509000	-6.26129	-6.26129
509500	-6.50549	-6.50549
510000	-3.33089	-3.33089
510500	-5.41148	-5.41148
511000	-6.37851	-6.37851
511500	-5.8315	-5.8315
512000	-6.8083	-6.8083
512500	-7.30647	-7.30647
513000	-4.69841	-4.69841
513500	-4.63004	-4.63004
514000	-5.49939	-5.49939
514500	-5.86081	-5.86081
515000	-7.65812	-7.65812
515500	-5.66545	-5.66545
516000	-6.73016	-6.73016
516500	-5.56777	-5.56777
517000	-7.35531	-7.35531
517500	-6.33944	-6.33944
518000	-5.40171	-5.40171
518500	-5.73382	-5.73382
519000	-4.63004	-4.63004
519500	-4.65934	-4.65934
520000	-7.03297	-7.03297
520500	-5.13797	-5.13797
521000	-5.39194	-5.39194
521500	-3.58486	-3.58486
522000	-5.26496	-5.26496
522500	-6.43712	-6.43712
523000	-2.46154	-2.46154
523500	-4.79609	-4.79609
524000	-6.78877	-6.78877
524500	-6.5348	-6.5348
525000	-7.11111	-7.11111
525500	-6.66178	-6.66178
526000	-6.50549	-6.50549
526500	-7.20879	-7.20879
527000	-6.42735	-6.42735
527500	-6.66178	-6.66178
528000	-6.90598	-6.90598
528500	-7.47253	-7.47253
529000	-5.54823	-5.54823
529500	-2.59829	-2.59829
530000	-3.06716	-3.06716
530500	-6.67155	-6.67155
531000	-3.68254	-3.68254
531500	-1.77778	-1.77778
532000	-4.06349	-4.06349
532500	-4.28816	-4.28816
533000	-4.17094	-4.17094
533500	-3.75092	-3.75092
534000	-3.3602	-3.3602
534500	-5.96825	-5.96825
535000	-7.15018	-7.15018
535500	-5.25519	-5.25519
536000	-5.40171	-5.40171
536500	-5.60684	-5.60684
537000	-5.97802	-5.97802
537500	-6.72039	-6.72039
538000	-6.73993	-6.73993
538500	-5.39194	-5.39194
539000	-5.63614	-5.63614
539500	-5.96825	-5.96825
540000	-6.15385	-6.15385
540500	-5.25519	-5.25519
541000	-6.33944	-6.33944
541500	-6.08547	-6.08547
542000	-7.14041	-7.14041
542500	-6.64225	-6.64225
543000	-7.67766	-7.67766
543500	-4.73749	-4.73749
544000	-2.60806	-2.60806
544500	-4.66911	-4.66911
545000	-4.46398	-4.46398
545500	-4.18071	-4.18071
546000	-4.5812	-4.5812
546500	-4.26862	-4.26862
547000	-3.72161	-3.72161
547500	-5.41148	-5.41148
548000	-5.59707	-5.59707
548500	-5.30403	-5.30403
549000	-5.71429	-5.71429
549500	-6.98413	-6.98413
550000	-9.98291	-9.98291
550500	-8.11722	-8.11722
551000	-8.69353	-8.69353
551500	-10.1587	-10.1587
552000	-5.75336	-5.75336
552500	-6.9939	-6.9939
553000	-5.86081	-5.86081
553500	-6.65201	-6.65201
554000	-5.35287	-5.35287
554500	-4.02442	-4.02442
555000	-4.70818	-4.70818
555500	-7.30647	-7.30647
556000	-7.5409	-7.5409
556500	-5.45055	-5.45055
557000	-4.77656	-4.77656
557500	-6.31013	-6.31013
558000	-5.73382	-5.73382
558500	-7.24786	-7.24786
559000	-7.57998	-7.57998
559500	-6.0757	-6.0757
560000	-5.65568	-5.65568
560500	-5.81197	-5.81197
561000	-7.44322	-7.44322
561500	-6.94505	-6.94505
562000	-5.98779	-5.98779
562500	-5.07937	-5.07937
563000	-7.52137	-7.52137
563500	-5.32357	-5.32357
564000	-6.34921	-6.34921
564500	-5.558	-5.558
565000	-8.13675	-8.13675
565500	-7.7265	-7.7265
566000	-7.4823	-7.4823
566500	-5.15751	-5.15751
567000	-8.44933	-8.44933
567500	-5.0989	-5.0989
568000	-7.80464	-7.80464
568500	-5.45055	-5.45055
569000	-6.82784	-6.82784
569500	-3.81929	-3.81929
570000	-2.15873	-2.15873
570500	-2.74481	-2.74481
571000	-4.64957	-4.64957
571500	-3.78022	-3.78022
572000	-5.23565	-5.23565
572500	-4.59096	-4.59096
573000	-5.81197	-5.81197
573500	-6.17338	-6.17338
574000	-5.67521	-5.67521
574500	-5.96825	-5.96825
575000	-6.17338	-6.17338
575500	-3.96581	-3.96581
576000	-4.45421	-4.45421
576500	-3.4188	-3.4188
577000	-3.01831	-3.01831
577500	-1.39682	-1.39682
578000	-1.75824	-1.75824
578500	-3.71184	-3.71184
579000	-4.65934	-4.65934
579500	-4.02442	-4.02442
580000	-4.26862	-4.26862
580500	-6.2906	-6.2906
581000	-5.57753	-5.57753
581500	-6.46642	-6.46642
582000	-4.34677	-4.34677
582500	-5.50916	-5.50916
583000	-6.72039	-6.72039
583500	-8.2149	-8.2149
584000	-8.05861	-8.05861
584500	-7.10134	-7.10134
585000	-5.33333	-5.33333
585500	-5.0989	-5.0989
586000	-4.50305	-4.50305
586500	-2.56899	-2.56899
587000	-5.04029	-5.04029
587500	-5.87057	-5.87057
588000	-4.14164	-4.14164
588500	-3.92674	-3.92674
589000	-3.3602	-3.3602
589500	-3.58486	-3.58486
590000	-5.99756	-5.99756
590500	-4.35653	-4.35653
591000	-3.99512	-3.99512
591500	-8.2442	-8.2442
592000	-8.42003	-8.42003
592500	-5.19658	-5.19658
593000	-3.98535	-3.98535
593500	-4.05372	-4.05372
594000	-6.26129	-6.26129
594500	-6.73016	-6.73016
595000	-6.02686	-6.02686
595500	-8.22466	-8.22466
596000	-5.04029	-5.04029
596500	-4.37607	-4.37607
597000	-5.56777	-5.56777
597500	-4.88401	-4.88401
598000	-6.43712	-6.43712
598500	-3.8486	-3.8486
599000	-4.92308	-4.92308
599500	-5.05006	-5.05006
600000	-3.28205	-3.28205
600500	-6.38828	-6.38828
601000	-6.68132	-6.68132
601500	-6.7497	-6.7497
602000	-7.93162	-7.93162
602500	-5.61661	-5.61661
603000	-4.00488	-4.00488
603500	-2.8718	-2.8718
604000	-4.87424	-4.87424
604500	-3.78022	-3.78022
605000	-2.52015	-2.52015
605500	-1.55311	-1.55311
606000	-0.527473	-0.527473
606500	-3.09646	-3.09646
607000	-3.55556	-3.55556
607500	-3.86813	-3.86813
608000	-5.86081	-5.86081
608500	-5.89011	-5.89011
609000	-3.19414	-3.19414
609500	-4.87424	-4.87424
610000	-4.51282	-4.51282
610500	-7.40415	-7.40415
611000	-6.49573	-6.49573
611500	-3.75092	-3.75092
612000	-4.99145	-4.99145
612500	-5.5873	-5.5873
613000	-6.52503	-6.52503
613500	-5.47985	-5.47985
614000	-6.03663	-6.03663
614500	-5.23565	-5.23565
615000	-6.16361	-6.16361
615500	-4.93285	-4.93285
616000	-6.32967	-6.32967
616500	-5.78266	-5.78266
617000	-5.78266	-5.78266
617500	-6.52503	-6.52503
618000	-2.76435	-2.76435
618500	-4.97192	-4.97192
619000	-6.30037	-6.30037
619500	-4.30769	-4.30769
620000	-4.65934	-4.65934
620500	-6.11477	-6.11477
621000	-5.42125	-5.42125
621500	-6.05617	-6.05617
622000	-8.20513	-8.20513
622500	-4.94261	-4.94261
623000	-6.15385	-6.15385
623500	-6.88645	-6.88645
624000	-8.07814	-8.07814
624500	-5.41148	-5.41148
625000	-6.75946	-6.75946
625500	-5.47009	-5.47009
626000	-5.64591	-5.64591
626500	-8.15629	-8.15629
627000	-7.2967	-7.2967
627500	-7.0232	-7.0232
628000	-5.53846	-5.53846
628500	-6.98413	-6.98413
629000	-6.33944	-6.33944
629500	-6.8083	-6.8083
630000	-7.99023	-7.99023
630500	-5.75336	-5.75336
631000	-7.09157	-7.09157
631500	-6.08547	-6.08547
632000	-6.02686	-6.02686
632500	-7.32601	-7.32601
633000	-3.55556	-3.55556
633500	-6.73016	-6.73016
634000	-6.49573	-6.49573
634500	-8.56654	-8.56654
635000	-6.17338	-6.17338
635500	-6.02686	-6.02686
636000	-7.31624	-7.31624
636500	-6.71062	-6.71062
637000	-5.40171	-5.40171
637500	-5.56777	-5.56777
638000	-3.98535	-3.98535
638500	-5.18681	-5.18681
639000	-5.95849	-5.95849
639500	-4.42491	-4.42491
640000	-6.2906	-6.2906
640500	-6.39805	-6.39805
641000	-5.68498	-5.68498
641500	-5.61661	-5.61661
642000	-5.49939	-5.49939
642500	-5.63614	-5.63614
643000	-6.84738	-6.84738
643500	-4.59096	-4.59096
644000	-6.25153	-6.25153
644500	-5.47985	-5.47985
645000	-6.31013	-6.31013
645500	-8.89866	-8.89866
646000	-6.82784	-6.82784
646500	-4.63004	-4.63004
647000	-3.3895	-3.3895
647500	-4.64957	-4.64957
648000	-7.21856	-7.21856
648500	-5.89988	-5.89988
649000	-4.30769	-4.30769
649500	-5.52869	-5.52869
650000	-6.11477	-6.11477
650500	-3.8779	-3.8779
651000	-4.28816	-4.28816
651500	-6.50549	-6.50549
652000	-6.81807	-6.81807
652500	-7.50183	-7.50183
653000	-6.23199	-6.23199
653500	-4.41514	-4.41514
654000	-7.12088	-7.12088
654500	-6.05617	-6.05617
655000	-6.95482	-6.95482
655500	-8.03907	-8.03907
656000	-6.50549	-6.50549
656500	-4.57143	-4.57143
657000	-3.663	-3.663
657500	-5.27473	-5.27473
658000	-7.27717	-7.27717
658500	-6.42735	-6.42735
659000	-7.39438	-7.39438
659500	-5.41148	-5.41148
660000	-4.59096	-4.59096
660500	-2.24664	-2.24664
661000	-3.24298	-3.24298
661500	-5.26496	-5.26496
662000	-6.78877	-6.78877
662500	-7.7265	-7.7265
663000	-6.65201	-6.65201
663500	-7.30647	-7.30647
664000	-5.23565	-5.23565
664500	-4.42491	-4.42491
665000	-6.65201	-6.65201
665500	-6.01709	-6.01709
666000	-6.00733	-6.00733
666500	-4.59096	-4.59096
667000	-3.81929	-3.81929
667500	-3.70208	-3.70208
668000	-5.44078	-5.44078
668500	-7.67766	-7.67766
669000	-3.47741	-3.47741
669500	-3.96581	-3.96581
670000	-5.77289	-5.77289
670500	-5.52869	-5.52869
671000	-8.14652	-8.14652
671500	-10.442	-10.442
672000	-3.51648	-3.51648
672500	-4.24908	-4.24908
673000	-5.82173	-5.82173
673500	-6.8083	-6.8083
674000	-5.90965	-5.90965
674500	-4.98168	-4.98168
675000	-6.62271	-6.62271
675500	-5.19658	-5.19658
676000	-4.47375	-4.47375
676500	-6.26129	-6.26129
677000	-6.83761	-6.83761
677500	-7.2967	-7.2967
678000	-6.17338	-6.17338
678500	-6.26129	-6.26129
679000	-5.28449	-5.28449
679500	-3.77045	-3.77045
680000	-4.90354	-4.90354
680500	-4.07326	-4.07326
681000	-5.78266	-5.78266
681500	-7.88278	-7.88278
682000	-3.3602	-3.3602
682500	-5.47985	-5.47985
683000	-4.59096	-4.59096
683500	-5.68498	-5.68498
684000	-6.42735	-6.42735
684500	-8.37118	-8.37118
685000	-5.59707	-5.59707
685500	-6.3199	-6.3199
686000	-3.50672	-3.50672
686500	-5.25519	-5.25519
687000	-4.27839	-4.27839
687500	-6.21245	-6.21245
688000	-7.46276	-7.46276
688500	-7.95116	-7.95116
689000	-6.84738	-6.84738
689500	-4.01465	-4.01465
690000	-5.89011	-5.89011
690500	-5.68498	-5.68498
691000	-4.76679	-4.76679
691500	-5.78266	-5.78266
692000	-5.04029	-5.04029
692500	-6.90598	-6.90598
693000	-4.74725	-4.74725
693500	-4.86447	-4.86447
694000	-3.78999	-3.78999
694500	-5.16728	-5.16728
695000	-5.78266	-5.78266
695500	-5.38217	-5.38217
696000	-4.14164	-4.14164
696500	-6.9939	-6.9939
697000	-4.34677	-4.34677
697500	-5.41148	-5.41148
698000	-6.00733	-6.00733
698500	-5.03052	-5.03052
699000	-4.88401	-4.88401
699500	-6.30037	-6.30037
700000	-6.43712	-6.43712
700500	-7.35531	-7.35531
701000	-5.99756	-5.99756
701500	-5.59707	-5.59707
702000	-6.7497	-6.7497
702500	-6.65201	-6.65201
703000	-7.28693	-7.28693
703500	-7.36508	-7.36508
704000	-7.57998	-7.57998
704500	-6.10501	-6.10501
705000	-7.2381	-7.2381
705500	-6.94505	-6.94505
706000	-6.79854	-6.79854
706500	-6.5641	-6.5641
707000	-8.18559	-8.18559
707500	-4.95238	-4.95238
708000	-7.5116	-7.5116
708500	-5.5873	-5.5873
709000	-6.3199	-6.3199
709500	-7.53114	-7.53114
710000	-8.66423	-8.66423
710500	-6.88645	-6.88645
711000	-8.25397	-8.25397
711500	-6.83761	-6.83761
712000	-6.72039	-6.72039
712500	-9.85592	-9.85592
713000	-5.63614	-5.63614
713500	-7.99023	-7.99023
714000	-8.08791	-8.08791
714500	-8.04884	-8.04884
715000	-5.47985	-5.47985
715500	-6.55434	-6.55434
716000	-7.77534	-7.77534
716500	-6.7497	-6.7497
717000	-7.19902	-7.19902
717500	-5.15751	-5.15751
718000	-4.40537	-4.40537
718500	-7.44322	-7.44322
719000	-7.25763	-7.25763
719500	-6.42735	-6.42735
720000	-7.11111	-7.11111
720500	-6.60318	-6.60318
721000	-6.71062	-6.71062
721500	-5.43101	-5.43101
722000	-7.49206	-7.49206
722500	-7.4823	-7.4823
723000	-6.02686	-6.02686
723500	-8.25397	-8.25397
724000	-5.02076	-5.02076
724500	-6.71062	-6.71062
725000	-4.08303	-4.08303
725500	-6.01709	-6.01709
726000	-5.86081	-5.86081
726500	-6.16361	-6.16361
727000	-5.98779	-5.98779
727500	-5.45055	-5.45055
728000	-5.84127	-5.84127
728500	-6.81807	-6.81807
729000	-4.77656	-4.77656
729500	-4.78632	-4.78632
730000	-4.64957	-4.64957
730500	-5.68498	-5.68498
731000	-5.22588	-5.22588
731500	-3.85836	-3.85836
732000	-9.20147	-9.20147
732500	-5.8022	-5.8022
733000	-8.14652	-8.14652
733500	-8.03907	-8.03907
734000	-3.72161	-3.72161
734500	-6.67155	-6.67155
735000	-6.58364	-6.58364
735500	-3.8486	-3.8486
736000	-4.28816	-4.28816
736500	-6.44689	-6.44689
737000	-6.47619	-6.47619
737500	-7.28693	-7.28693
738000	-3.74115	-3.74115
738500	-8.01954	-8.01954
739000	-7.90232	-7.90232
739500	-6.5641	-6.5641
740000	-6.69109	-6.69109
740500	-6.13431	-6.13431
741000	-3.54579	-3.54579
741500	-5.20635	-5.20635
742000	-4.47375	-4.47375
742500	-4.26862	-4.26862
743000	-3.34066	-3.34066
743500	-4.1514	-4.1514
744000	-4.06349	-4.06349
744500	-4.23932	-4.23932
745000	-4.18071	-4.18071
745500	-5.37241	-5.37241
746000	-3.52625	-3.52625
746500	-3.28205	-3.28205
747000	-5.44078	-5.44078
747500	-4.71795	-4.71795
748000	-4.07326	-4.07326
748500	-4.10256	-4.10256
749000	-5.12821	-5.12821
749500	-4.35653	-4.35653
750000	-5.66545	-5.66545
750500	-4.38584	-4.38584
751000	-6.02686	-6.02686
751500	-7.74603	-7.74603
752000	-6.23199	-6.23199
752500	-2.46154	-2.46154
753000	-3.16484	-3.16484
753500	-6.57387	-6.57387
754000	-6.58364	-6.58364
754500	-7.2674	-7.2674
755000	-5.69475	-5.69475
755500	-5.65568	-5.65568
756000	-5.96825	-5.96825
756500	-6.58364	-6.58364
757000	-3.65324	-3.65324
757500	-4.51282	-4.51282
758000	-6.3199	-6.3199
758500	-5.41148	-5.41148
759000	-3.44811	-3.44811
759500	-2.48108	-2.48108
760000	-3.3602	-3.3602
760500	-4.65934	-4.65934
761000	-4.18071	-4.18071
761500	-3.95604	-3.95604
762000	-5.16728	-5.16728
762500	-6.79854	-6.79854
763000	-7.20879	-7.20879
763500	-6.24176	-6.24176
764000	-9.05495	-9.05495
764500	-8.65446	-8.65446
765000	-6.76923	-6.76923
765500	-7.57998	-7.57998
766000	-5.0696	-5.0696
766500	-5.78266	-5.78266
767000	-6.43712	-6.43712
767500	-5.5873	-5.5873
768000	-7.58974	-7.58974
768500	-6.44689	-6.44689
769000	-6.01709	-6.01709
769500	-6.73993	-6.73993
770000	-5.00122	-5.00122
770500	-8.56654	-8.56654
771000	-8.32235	-8.32235
771500	-7.62882	-7.62882
772000	-8.20513	-8.20513
772500	-8.56654	-8.56654
773000	-6.05617	-6.05617
773500	-4.44444	-4.44444
774000	-6.24176	-6.24176
774500	-5.91941	-5.91941
775000	-5.18681	-5.18681
775500	-6.85714	-6.85714
776000	-5.03052	-5.03052
776500	-5.14774	-5.14774
777000	-6.49573	-6.49573
777500	-7.53114	-7.53114
778000	-4.34677	-4.34677
778500	-5.92918	-5.92918
779000	-5.85104	-5.85104
779500	-5.41148	-5.41148
780000	-6.94505	-6.94505
780500	-5.46032	-5.46032
781000	-7.64835	-7.64835
781500	-6.62271	-6.62271
782000	-5.52869	-5.52869
782500	-4.30769	-4.30769
783000	-4.08303	-4.08303
783500	-6.12454	-6.12454
784000	-6.86691	-6.86691
784500	-6.42735	-6.42735
785000	-5.64591	-5.64591
785500	-4.98168	-4.98168
786000	-5.41148	-5.41148
786500	-5.02076	-5.02076
787000	-6.05617	-6.05617
787500	-3.06716	-3.06716
788000	-5.16728	-5.16728
788500	-3.98535	-3.98535
789000	-3.04762	-3.04762
789500	-5.08913	-5.08913
790000	-8.29304	-8.29304
790500	-6.90598	-6.90598
791000	-6.36874	-6.36874
791500	-5.74359	-5.74359
792000	-5.71429	-5.71429
792500	-6.91575	-6.91575
793000	-5.43101	-5.43101
793500	-6.31013	-6.31013
794000	-6.35897	-6.35897
794500	-5.14774	-5.14774
795000	-3.77045	-3.77045
795500	-6.06593	-6.06593
796000	-7.22833	-7.22833
796500	-6.55434	-6.55434
797000	-6.63248	-6.63248
797500	-8.46886	-8.46886
798000	-5.8022	-5.8022
798500	-6.09524	-6.09524
799000	-7.15018	-7.15018
799500	-6.35897	-6.35897
800000	-5.56777	-5.56777
800500	-5.03052	-5.03052
801000	-2.86203	-2.86203
801500	-4.13187	-4.13187
802000	-4.35653	-4.35653
802500	-5.64591	-5.64591
803000	-8.83028	-8.83028
803500	-5.61661	-5.61661
804000	-8.07814	-8.07814
804500	-8.05861	-8.05861
805000	-6.18315	-6.18315
805500	-8.13675	-8.13675
806000	-6.98413	-6.98413
806500	-7.20879	-7.20879
807000	-8.20513	-8.20513
807500	-7.40415	-7.40415
808000	-5.96825	-5.96825
808500	-7.31624	-7.31624
809000	-5.43101	-5.43101
809500	-6.46642	-6.46642
810000	-5.59707	-5.59707
810500	-4.02442	-4.02442
811000	-5.04029	-5.04029
811500	-4.8547	-4.8547
812000	-7.80464	-7.80464
812500	-6.38828	-6.38828
813000	-4.3956	-4.3956
813500	-5.54823	-5.54823
814000	-5.89011	-5.89011
814500	-8.14652	-8.14652
815000	-6.8083	-6.8083
815500	-4.34677	-4.34677
816000	-7.09157	-7.09157
816500	-6.50549	-6.50549
817000	-7.16972	-7.16972
817500	-6.58364	-6.58364
818000	-6.59341	-6.59341
818500	-5.70452	-5.70452
819000	-4.66911	-4.66911
819500	-8.02931	-8.02931
820000	-5.81197	-5.81197
820500	-5.51893	-5.51893
821000	-3.39927	-3.39927
821500	-7.91209	-7.91209
822000	-5.45055	-5.45055
822500	-5.61661	-5.61661
823000	-7.49206	-7.49206
823500	-6.30037	-6.30037
824000	-4.24908	-4.24908
824500	-6.36874	-6.36874
825000	-5.50916	-5.50916
825500	-8.42979	-8.42979
826000	-5.95849	-5.95849
826500	-5.98779	-5.98779
827000	-4.84493	-4.84493
827500	-4.3956	-4.3956
828000	-3.6337	-3.6337
828500	-4.62027	-4.62027
829000	-5.01099	-5.01099
829500	-3.20391	-3.20391
830000	-6.23199	-6.23199
830500	-5.52869	-5.52869
831000	-6.88645	-6.88645
831500	-9.06471	-9.06471
832000	-10.7448	-10.7448
832500	-7.08181	-7.08181
833000	-6.76923	-6.76923
833500	-6.92552	-6.92552
834000	-7.49206	-7.49206
834500	-8.75214	-8.75214
835000	-6.91575	-6.91575
835500	-7.32601	-7.32601
836000	-7.2381	-7.2381
836500	-7.56044	-7.56044
837000	-4.86447	-4.86447
837500	-5.47009	-5.47009
838000	-7.2967	-7.2967
838500	-7.5116	-7.5116
839000	-7.35531	-7.35531
839500	-5.64591	-5.64591
840000	-5.14774	-5.14774
840500	-5.51893	-5.51893
841000	-6.03663	-6.03663
841500	-6.13431	-6.13431
842000	-9.03541	-9.03541
842500	-7.4823	-7.4823
843000	-5.65568	-5.65568
843500	-5.41148	-5.41148
844000	-4.89377	-4.89377
844500	-7.5116	-7.5116
845000	-5.47985	-5.47985
845500	-7.09157	-7.09157
846000	-6.78877	-6.78877
846500	-7.0232	-7.0232
847000	-6.61294	-6.61294
847500	-7.2381	-7.2381
848000	-7.31624	-7.31624
848500	-4.70818	-4.70818
849000	-4.13187	-4.13187
849500	-3.45788	-3.45788
850000	-6.78877	-6.78877
850500	-6.36874	-6.36874
851000	-7.80464	-7.80464
851500	-7.5409	-7.5409
852000	-5.93895	-5.93895
852500	-4.79609	-4.79609
853000	-6.22222	-6.22222
853500	-5.77289	-5.77289
854000	-5.47985	-5.47985
854500	-6.82784	-6.82784
855000	-6.03663	-6.03663
855500	-5.27473	-5.27473
856000	-9.02564	-9.02564
856500	-9.34798	-9.34798
857000	-7.4823	-7.4823
857500	-5.52869	-5.52869
858000	-8.75214	-8.75214
858500	-6.09524	-6.09524
859000	-6.92552	-6.92552
859500	-7.2381	-7.2381
860000	-4.90354	-4.90354
860500	-7.80464	-7.80464
861000	-6.39805	-6.39805
861500	-6.05617	-6.05617
862000	-7.2674	-7.2674
862500	-8.04884	-8.04884
863000	-6.45665	-6.45665
863500	-7.56044	-7.56044
864000	-6.3199	-6.3199
864500	-5.47985	-5.47985
865000	-5.49939	-5.49939
865500	-4.6105	-4.6105
866000	-5.36264	-5.36264
866500	-8.02931	-8.02931
867000	-5.05983	-5.05983
867500	-7.62882	-7.62882
868000	-6.14408	-6.14408
868500	-5.39194	-5.39194
869000	-6.67155	-6.67155
869500	-5.87057	-5.87057
870000	-6.70085	-6.70085
870500	-3.78999	-3.78999
871000	-3.97558	-3.97558
871500	-4.27839	-4.27839
872000	-4.77656	-4.77656
872500	-6.47619	-6.47619
873000	-10.3541	-10.3541
873500	-7.00366	-7.00366
874000	-6.71062	-6.71062
874500	-6.0464	-6.0464
875000	-4.81563	-4.81563
875500	-7.47253	-7.47253
876000	-4.59096	-4.59096
876500	-3.56532	-3.56532
877000	-8.13675	-8.13675
877500	-7.4823	-7.4823
878000	-6.33944	-6.33944
878500	-4.88401	-4.88401
879000	-5.558	-5.558
879500	-5.56777	-5.56777
880000	-5.60684	-5.60684
880500	-6.71062	-6.71062
881000	-6.84738	-6.84738
881500	-6.95482	-6.95482
882000	-5.75336	-5.75336
882500	-3.94628	-3.94628
883000	-6.62271	-6.62271
883500	-6.46642	-6.46642
884000	-8.28327	-8.28327
884500	-6.82784	-6.82784
885000	-7.19902	-7.19902
885500	-5.53846	-5.53846
886000	-5.37241	-5.37241
886500	-7.37485	-7.37485
887000	-3.62393	-3.62393
887500	-5.91941	-5.91941
888000	-5.71429	-5.71429
888500	-3.77045	-3.77045
889000	-6.03663	-6.03663
889500	-6.34921	-6.34921
890000	-7.42369	-7.42369
890500	-6.44689	-6.44689
891000	-4.6105	-4.6105
891500	-6.20269	-6.20269
892000	-5.24542	-5.24542
892500	-7.44322	-7.44322
893000	-7.69719	-7.69719
893500	-7.16972	-7.16972
894000	-6.18315	-6.18315
894500	-6.11477	-6.11477
895000	-8.09768	-8.09768
895500	-6.49573	-6.49573
896000	-6.59341	-6.59341
896500	-7.16972	-7.16972
897000	-8.50794	-8.50794
897500	-7.60928	-7.60928
898000	-5.558	-5.558
898500	-7.89255	-7.89255
899000	-6.24176	-6.24176
899500	-6.68132	-6.68132
900000	-6.89621	-6.89621
900500	-6.81807	-6.81807
901000	-8.06838	-8.06838
901500	-3.48718	-3.48718
902000	-6.35897	-6.35897
902500	-6.73016	-6.73016
903000	-8.81075	-8.81075
903500	-8.34188	-8.34188
904000	-5.48962	-5.48962
904500	-4.91331	-4.91331
905000	-7.92186	-7.92186
905500	-4.57143	-4.57143
906000	-7.31624	-7.31624
906500	-3.74115	-3.74115
907000	-7.53114	-7.53114
907500	-5.59707	-5.59707
908000	-6.0464	-6.0464
908500	-4.04396	-4.04396
909000	-5.36264	-5.36264
909500	-5.99756	-5.99756
910000	-7.39438	-7.39438
910500	-6.43712	-6.43712
911000	-6.28083	-6.28083
911500	-3.96581	-3.96581
912000	-5.91941	-5.91941
912500	-7.22833	-7.22833
913000	-4.62027	-4.62027
913500	-6.88645	-6.88645
914000	-6.13431	-6.13431
914500	-8.2442	-8.2442
915000	-5.43101	-5.43101
915500	-5.97802	-5.97802
916000	-6.13431	-6.13431
916500	-5.75336	-5.75336
917000	-5.39194	-5.39194
917500	-5.47009	-5.47009
918000	-4.86447	-4.86447
918500	-3.19414	-3.19414
919000	-3.86813	-3.86813
919500	-3.06716	-3.06716
920000	-4.43468	-4.43468
920500	-4.6398	-4.6398
921000	-3.8779	-3.8779
921500	-2.69597	-2.69597
922000	-4.24908	-4.24908
922500	-3.97558	-3.97558
923000	-2.34432	-2.34432
923500	-3.82906	-3.82906
924000	-4.3663	-4.3663
924500	-5.5873	-5.5873
925000	-4.32723	-4.32723
925500	-3.8486	-3.8486
926000	-3.45788	-3.45788
926500	-3.21367	-3.21367
927000	-4.45421	-4.45421
927500	-3.01831	-3.01831
928000	-4.6105	-4.6105
928500	-5.60684	-5.60684
929000	-4.14164	-4.14164
929500	-2.80342	-2.80342
930000	-2.12943	-2.12943
930500	-4.17094	-4.17094
931000	-5.54823	-5.54823
931500	-4.1514	-4.1514
932000	-5.35287	-5.35287
932500	-5.88034	-5.88034
933000	-4.20024	-4.20024
933500	-3.6337	-3.6337
934000	-4.6398	-4.6398
934500	-7.96093	-7.96093
935000	-7.08181	-7.08181
935500	-6.92552	-6.92552
936000	-6.27106	-6.27106
936500	-6.26129	-6.26129
937000	-3.78022	-3.78022
937500	-6.00733	-6.00733
938000	-7.0232	-7.0232
938500	-5.98779	-5.98779
939000	-5.46032	-5.46032
939500	-6.05617	-6.05617
940000	-4.3956	-4.3956
940500	-5.89988	-5.89988
941000	-8.56654	-8.56654
941500	-7.95116	-7.95116
942000	-5.26496	-5.26496
942500	-6.91575	-6.91575
943000	-6.71062	-6.71062
943500	-7.66789	-7.66789
944000	-7.67766	-7.67766
944500	-4.42491	-4.42491
945000	-2.9304	-2.9304
945500	-5.0989	-5.0989
946000	-4.47375	-4.47375
946500	-5.00122	-5.00122
947000	-5.72405	-5.72405
947500	-3.25275	-3.25275
948000	-3.67277	-3.67277
948500	-2.95971	-2.95971
949000	-3.72161	-3.72161
949500	-4.19048	-4.19048
950000	-8.42003	-8.42003
950500	-8.95726	-8.95726
951000	-9.18193	-9.18193
951500	-4.91331	-4.91331
952000	-7.76557	-7.76557
952500	-6.12454	-6.12454
953000	-4.337	-4.337
953500	-7.20879	-7.20879
954000	-7.07204	-7.07204
954500	-4.75702	-4.75702
955000	-3.95604	-3.95604
955500	-4.24908	-4.24908
956000	-4.92308	-4.92308
956500	-4.26862	-4.26862
957000	-7.74603	-7.74603
957500	-5.35287	-5.35287
958000	-5.95849	-5.95849
958500	-6.89621	-6.89621
959000	-3.55556	-3.55556
959500	-4.21001	-4.21001
960000	-6.48596	-6.48596
960500	-5.94872	-5.94872
961000	-3.58486	-3.58486
961500	-3.76068	-3.76068
962000	-4.87424	-4.87424
962500	-3.43834	-3.43834
963000	-3.71184	-3.71184
963500	-1.97314	-1.97314
964000	-7.20879	-7.20879
964500	-8.09768	-8.09768
965000	-6.85714	-6.85714
965500	-4.97192	-4.97192
966000	-5.33333	-5.33333
966500	-7.71673	-7.71673
967000	-5.76313	-5.76313
967500	-5.69475	-5.69475
968000	-5.89011	-5.89011
968500	-4.86447	-4.86447
969000	-4.28816	-4.28816
969500	-5.91941	-5.91941
970000	-3.40903	-3.40903
970500	-5.63614	-5.63614
971000	-4.74725	-4.74725
971500	-5.76313	-5.76313
972000	-5.78266	-5.78266
972500	-5.52869	-5.52869
973000	-3.15507	-3.15507
973500	-4.88401	-4.88401
974000	-5.54823	-5.54823
974500	-3.75092	-3.75092
975000	-6.34921	-6.34921
975500	-5.8315	-5.8315
976000	-5.45055	-5.45055
976500	-3.53602	-3.53602
977000	-5.28449	-5.28449
977500	-5.60684	-5.60684
978000	-4.95238	-4.95238
978500	-5.29426	-5.29426
979000	-5.49939	-5.49939
979500	-5.16728	-5.16728
980000	-4.49329	-4.49329
980500	-4.41514	-4.41514
981000	-5.40171	-5.40171
981500	-4.67888	-4.67888
982000	-4.88401	-4.88401
982500	-5.25519	-5.25519
983000	-6.96459	-6.96459
983500	-5.71429	-5.71429
984000	-5.57753	-5.57753
984500	-5.54823	-5.54823
985000	-4.34677	-4.34677
985500	-6.00733	-6.00733
986000	-5.23565	-5.23565
986500	-4.37607	-4.37607
987000	-5.89988	-5.89988
987500	-6.13431	-6.13431
988000	-6.31013	-6.31013
988500	-5.05006	-5.05006
989000	-5.65568	-5.65568
989500	-5.72405	-5.72405
990000	-5.54823	-5.54823
990500	-6.84738	-6.84738
991000	-5.18681	-5.18681
991500	-6.18315	-6.18315
992000	-6.86691	-6.86691
992500	-7.18926	-7.18926
993000	-4.63004	-4.63004
993500	-2.71551	-2.71551
994000	-3.28205	-3.28205
994500	-5.32357	-5.32357
995000	-6.72039	-6.72039
995500	-5.45055	-5.45055
996000	-4.73749	-4.73749
996500	-4.47375	-4.47375
997000	-5.30403	-5.30403
997500	-4.88401	-4.88401
998000	-4.80586	-4.80586
998500	-3.28205	-3.28205
999000	-6.45665	-6.45665
999500	-2.94994	-2.94994
[truncated: 5,667 more rows]
