# Supplementary material for: Ion currents through Kir potassium channels are gated by anionic lipids
Source: Nat Commun. 2022 Jan 25;13:490. doi: 10.1038/s41467-022-28148-4 (PMC8789855; doi:10.1038/s41467-022-28148-4)
Supplement: Supplementary file 6 — Source Data [file 41467_2022_28148_MOESM6_ESM.zip › Supp Fig 9A.xlsx]

## Sheet: Sheet1
Decyl MTS	Po	Ps	Po/Ps	Pburst	k O to S	k S to O	Io	Is	Vm	Is/Io	Is/Io
4704-70	0.5	0.38	1.31579	0.568182	0.98	1.3	-3.2	-1.3	-80	0.40625
4704-221	0.46	0.17	2.70588	0.730159	0.28	0.74	-3.2	-1.3	-80	0.40625
4691-169	0.4	0.19	2.10526	0.677966	0.28	0.6	-2.5	-0.9	-80	0.36
4691-192	0.41	0.35	1.17143	0.539474	0.54	0.62	-2.5	-0.9	-60	0.36
4656-53	0.69	0.26	2.65385	0.726316	0.35	0.94	-4.6	-2.2	-100	0.478261
4702-17	0.83	0.11	7.54545	0.882979	0.045	0.38	-3.1	-0.9	-70	0.290323
mean	0.548333	0.243333	2.91628	0.687512	0.4125	0.763333	-3.18333	-1.25	-78.3333	0.39267
sem	0.0789087	0.0482475	1.07192	0.0566918	0.14551	0.145729	0.349044	0.229534		0.0286048
Octyl MTS	Po	Ps			k O to S	k S to O	Io	Is	Vm
4707-114	0.39	0.34	1.14706	0.534247	0.9	1.05	-3.4	-0.5	-90	0.147059
4707-144	0.33	0.45	0.733333	0.423077	1.03	0.76	-3.3	-0.6	-80	0.181818
4707-366	0.37	0.36	1.02778	0.506849	1.35	1.32	-3.6	-0.9	-100	0.25
4707-372	0.26	0.49	0.530612	0.346667	1.66	0.88	-3.7	-0.9	-80	0.243243
4707-483	0.43	0.42	1.02381	0.505882	1.3	1.35	-3.8	-0.9	-80	0.236842
mean	0.356	0.412	0.892518	0.463344	1.248	1.072	-3.56	-0.76	-86	0.213483
Hexyl MTS	Po	Ps			k O to S	k S to O	Io	Is	Vm
4705-445	0.36	0.53	0.679245	0.404494	0.89	0.68	-3.2	-1.3	-80	0.40625
4705-482	0.14	0.19	0.736842	0.424242	0.79	0.59	-1.9	-1.3	-80	0.684211
mean	0.25	0.36	0.708044	0.414368	0.84	0.635	-2.55	-1.3	-80	0.509804
