# Supplementary material for: Ion currents through Kir potassium channels are gated by anionic lipids
Source: Nat Commun. 2022 Jan 25;13:490. doi: 10.1038/s41467-022-28148-4 (PMC8789855; doi:10.1038/s41467-022-28148-4)
Supplement: Supplementary file 6 — Source Data [file 41467_2022_28148_MOESM6_ESM.zip › Supp Fig 9b.xlsx]

## Sheet: decyl-hexyl-octyl
Decyl MTS	Popen	Psubstate	Po/Ps	Pburst	rate O to S	rate S to O	Io, pA	Is, pA	Vm, mV	Is/Io
mean, n=5	0.548333	0.243333	2.91628	0.687512	0.4125	0.763333	-3.18333	-1.25	-80	0.39267
sem	0.0789087	0.0482475	1.07192	0.0566918	0.14551	0.145729	0.349044	0.229534		0.0286048
Hexyl MTS	Popen	Psubstate	Po/Ps	Pburst	rate O to S	rate S to O	Io, pA	Is, pA	Vm, mV	Is/Io
mean, n=2	0.25	0.36	0.708044	0.414368	0.84	0.635	-3.2	-1.3	-80	0.509804
range/2	0.11	0.17	0.0287984	0.00987402	0.05	0.045				0.13898
Octyl MTS	Popen	Psubstate	Po/Ps	Pburst	rate O to S	rate S to O	Io, pA	Is, pA	Vm, mV	Is/Io
n=1	0.356	0.412	0.892518	0.463344	1.248	1.072	-3.56	-0.76	-86	0.213483

## Sheet: decyl MTS
file	V	i	i^2	n	V	mean	stdev			Decyl
										V	mean	stdev
PJ4704	-100	-4.5	20.25	1	-100	-4.5	#DIV/0!			-100	-4.5	#DIV/0!
PJ4704	-90	-3.7	13.69		-90					-80	-3.49	0.602495
PJ4704	-80	-3.1	9.61	5	-80	-3.49	0.602495			-60	-2.82	0.330454
PJ4704	-80	-3.2	10.24		-80					-50	-2.8	#DIV/0!
PJ4691	-80	-3.8	14.44		-80					-40	-2.114	0.248958
PJ4691	-80	-4.4	19.36		-80					-30	-1.75	0.212132
PJ4690	-80	-2.95	8.7025		-80					-20	-1.33333	0.23094
PJ4704	-60	-2.6	6.76	3	-60	-2.82	0.330454			-10	-0.9	#DIV/0!
PJ4691	-60	-3.2	10.24		-60					0	-0.9	0.424264
PJ4690	-60	-2.66	7.0756		-60					10	-0.62	0.311127
PJ4691	-50	-2.8	7.84	1	-50	-2.8	#DIV/0!			20	-0.3	#DIV/0!
PJ4691	-40	-2.3	5.29	5	-40	-2.114	0.248958			30	0.2	#DIV/0!
PJ4691	-40	-2.1	4.41		-40					40	0.6	0.3
PJ4691	-40	-2.4	5.76		-40					50	1.04667	0.350048
PJ4690	-40	-1.77	3.1329		-40					60	1.48333	0.368556
PJ4690	-40	-2	4		-40					70	1.415	0.0183712
PJ4691	-30	-1.9	3.61	2	-30	-1.75	0.212132			80	1.85	0.0707107
PJ4691	-30	-1.6	2.56		-30
PJ4691	-20	-1.2	1.44	3	-20	-1.33333	0.23094
PJ4691	-20	-1.2	1.44		-20
PJ4690	-20	-1.6	2.56		-20
PJ4691	-10	-0.9	0.81	1	-10	-0.9	#DIV/0!
PJ4691	0	-0.6	0.36	2	0	-0.9	0.424264
PJ4690	0	-1.2	1.44		0
PJ4691	10	-0.4	0.16	2	10	-0.62	0.311127
PJ4690	10	-0.84	0.7056		10
PJ4690	20	-0.3	0.09	1	20	-0.3	#DIV/0!
PJ4704	30	0.2	0.04	1	30	0.2	#DIV/0!
PJ4704	40	0.6	0.36	3	40	0.6	0.3
PJ4691	40	0.3	0.09		40
PJ4690	40	0.9	0.81		40
PJ4704	50	1.04	1.0816	3	50	1.04667	0.350048
PJ4691	50	0.7	0.49		50
PJ4690	50	1.4	1.96		50
PJ4704	60	1.35	1.8225	3	60	1.48333	0.368556
PJ4691	60	1.2	1.44		60
PJ4690	60	1.9	3.61		60
PJ4704	70	1.43	2.0449	3	70	1.415	0.0183712
PJ4691	70	1.4	1.96		70
PJ4690	70				70
PJ4704	80	1.8	3.24	2	80	1.85	0.0707107
PJ4691	80	1.9	3.61		80

## Sheet: Hexyl
file	V	i	i^2	n	V	mean	stdev			Hexyl
										V	mean	stdev
PJ4705	-80	-3.46	11.9716	1	-80	-3.46	#DIV/0!			-80	-3.46
PJ4705	-70	-3.16	9.9856	1	-70	-3.16	#DIV/0!			-70	-3.16
PJ4705	-60	-2.6	6.76	1	-60	-2.6	#DIV/0!			-60	-2.6
PJ4705	-50	-2.35	5.5225	3	-50	-2.43	0.147309			-50	-2.43
PJ4705	-50	-2.6	6.76	2	-50					-40	-2
PJ4705	-50	-2.34	5.4756	1	-50					-30	-1.53
PJ4705	-40	-2	4	1	-40	-2	#DIV/0!			-20	-1.2
PJ4705	-30	-1.53	2.3409	1	-30	-1.53	#DIV/0!			-10	-0.85
PJ4705	-20	-1.2	1.44	1	-20	-1.2	#DIV/0!			40	0.69
PJ4705	-10	-0.85	0.7225	1	-10	-0.85	#DIV/0!			60	0.83
										70	1.1
PJ4705	40	0.6	0.36	2	40	0.69	0.127279
PJ4705	40	0.78	0.6084	1	40
PJ4705	50	2.12	4.4944	1	50	2.12	#DIV/0!
PJ4705	60	0.83	0.6889	1	60	0.83	#DIV/0!
PJ4705	70	1.1	1.21	1	70	1.1	#DIV/0!

## Sheet: Octyl
file	V	i	i^2	n	V	mean	stdev			Octyl
										V	mean	stdev
PJ4707	-100	-4.3	18.49	1	-100	-4.3	#DIV/0!			-100	-4.3
PJ4707	-90	-3.85	14.8225	1	-90	-3.85	#DIV/0!			-90	-3.85
PJ4707	-80	-3.8	14.44	1	-80	-3.8	#DIV/0!			-80	-3.8
PJ4707	-70	-2.9	8.41	2	-70	-3.1	0.282843			-70	-3.1
PJ4707	-70	-3.3	10.89		-70					-60	-2.9
PJ4707	-60	-2.7	7.29	2	-60	-2.9	0.282843			-50	-2.86
PJ4707	-60	-3.1	9.61		-60					-40	-2
PJ4707	-50	-2.86	8.1796	1	-50	-2.86	#DIV/0!			-20
PJ4707	-40	-1.7	2.89	2	-40	-2	0.424264			-10
PJ4707	-40	-2.3	5.29		-40					0
PJ4707	-20	-2.3	5.29	1	-20	-2.3	#DIV/0!			10
PJ4707	-10	-1.6	2.56	1	-10	-1.6	#DIV/0!			20
PJ4707	0	-1.2	1.44	1	0	-1.2	#DIV/0!			30
PJ4707	10	-0.9	0.81	1	10	-0.9	#DIV/0!			40
PJ4707	20	-0.46	0.2116	1	20	-0.46	#DIV/0!			60	1
PJ4707	30	-0.3	0.09	1	30	-0.3	#DIV/0!			80	1.2
PJ4707	40	0	0	1	40	0	#DIV/0!
PJ4707	60	1	1	1	60	1	#DIV/0!
PJ4707	80	1.2	1.44	1	80	1.2	#DIV/0!
