# Supplementary material for: Ion currents through Kir potassium channels are gated by anionic lipids
Source: Nat Commun. 2022 Jan 25;13:490. doi: 10.1038/s41467-022-28148-4 (PMC8789855; doi:10.1038/s41467-022-28148-4)
Supplement: Supplementary file 6 — Source Data [file 41467_2022_28148_MOESM6_ESM.zip › Supp Fig 9C.xlsx]

## Sheet: PJ4707-120-N80-spermine
		0
0	-2.49084	-2.49084		10000000	-4
2000	-2.58852	-2.58852
4000	-1.73382	-1.73382		10000000	-4
6000	-2.95482	-2.95482		12000000	-4
8000	-2.97924	-2.97924		10000000	-4
10000	-2.6862	-2.6862		10000000	-6
12000	-2.75946	-2.75946
14000	-1.92918	-1.92918
16000	-2.53968	-2.53968
18000	-2.83272	-2.83272
20000	-2.14896	-2.14896
22000	-2.78388	-2.78388
24000	-2.05128	-2.05128
26000	-2.36874	-2.36874
28000	-3.22344	-3.22344
30000	-2.8083	-2.8083
32000	-2.46642	-2.46642
34000	-2.58852	-2.58852
36000	-2.36874	-2.36874
38000	-3.24786	-3.24786
40000	-2.88156	-2.88156
42000	-2.85714	-2.85714
44000	-2.8083	-2.8083
46000	-4.0293	-4.0293
48000	-5.12821	-5.12821
50000	-4.90843	-4.90843
52000	-4.88401	-4.88401
54000	-5.83639	-5.83639
56000	-5.37241	-5.37241
58000	-4.71307	-4.71307
60000	-4.34677	-4.34677
62000	-3.71184	-3.71184
64000	-3.07692	-3.07692
66000	-5.49451	-5.49451
68000	-4.81074	-4.81074
70000	-5.66545	-5.66545
72000	-3.46764	-3.46764
74000	-3.61416	-3.61416
76000	-5.66545	-5.66545
78000	-5.78755	-5.78755
80000	-3.58974	-3.58974
82000	-3.76068	-3.76068
84000	-5.17704	-5.17704
86000	-2.83272	-2.83272
88000	-4.95726	-4.95726
90000	-3.80952	-3.80952
92000	-4.98168	-4.98168
94000	-4.46886	-4.46886
96000	-4.83516	-4.83516
98000	-6.91087	-6.91087
100000	-5.37241	-5.37241
102000	-5.90965	-5.90965
104000	-3.7851	-3.7851
106000	-6.25153	-6.25153
108000	-5.83639	-5.83639
110000	-4.10256	-4.10256
112000	-5.64103	-5.64103
114000	-5.44566	-5.44566
116000	-4.5177	-4.5177
118000	-4.98168	-4.98168
120000	-5.34799	-5.34799
122000	-3.76068	-3.76068
124000	-5.42125	-5.42125
126000	-3.76068	-3.76068
128000	-6.69109	-6.69109
130000	-5.39682	-5.39682
132000	-4.98168	-4.98168
134000	-5.44566	-5.44566
136000	-5.66545	-5.66545
138000	-5.37241	-5.37241
140000	-5.93407	-5.93407
142000	-5.15262	-5.15262
144000	-6.20269	-6.20269
146000	-4.61538	-4.61538
148000	-4.88401	-4.88401
150000	-5.93407	-5.93407
152000	-6.44689	-6.44689
154000	-5.76313	-5.76313
156000	-5.59218	-5.59218
158000	-3.71184	-3.71184
160000	-3.63858	-3.63858
162000	-2.5641	-2.5641
164000	-2.36874	-2.36874
166000	-2.9304	-2.9304
168000	-2.95482	-2.95482
170000	-2.9304	-2.9304
172000	-3.32112	-3.32112
174000	-2.10012	-2.10012
176000	-2.66178	-2.66178
178000	-2.95482	-2.95482
180000	-4.78632	-4.78632
182000	-5.81197	-5.81197
184000	-3.27228	-3.27228
186000	-3.44322	-3.44322
188000	-5.2503	-5.2503
190000	-5.81197	-5.81197
192000	-5.27473	-5.27473
194000	-5.68987	-5.68987
196000	-4.24908	-4.24908
198000	-4.7619	-4.7619
200000	-3.46764	-3.46764
202000	-6.20269	-6.20269
204000	-4.98168	-4.98168
206000	-5.54335	-5.54335
208000	-6.00733	-6.00733
210000	-4.32234	-4.32234
212000	-6.52015	-6.52015
214000	-5.56777	-5.56777
216000	-5.81197	-5.81197
218000	-5.22588	-5.22588
220000	-5.83639	-5.83639
222000	-4.00488	-4.00488
224000	-5.03052	-5.03052
226000	-4.6398	-4.6398
228000	-4.1514	-4.1514
230000	-4.22466	-4.22466
232000	-4.49329	-4.49329
234000	-3.73626	-3.73626
236000	-4.3956	-4.3956
238000	-6.52015	-6.52015
240000	-6.10501	-6.10501
242000	-4.71307	-4.71307
244000	-5.03052	-5.03052
246000	-5.83639	-5.83639
248000	-4.22466	-4.22466
250000	-5.47009	-5.47009
252000	-4.2735	-4.2735
254000	-4.56654	-4.56654
256000	-3.39438	-3.39438
258000	-4.07814	-4.07814
260000	-5.76313	-5.76313
262000	-4.05372	-4.05372
264000	-3.95604	-3.95604
266000	-3.39438	-3.39438
268000	-5.15262	-5.15262
270000	-5.42125	-5.42125
272000	-5.59218	-5.59218
274000	-3.36996	-3.36996
276000	-5.17704	-5.17704
278000	-4.5177	-4.5177
280000	-4.68865	-4.68865
282000	-4.3956	-4.3956
284000	-4.07814	-4.07814
286000	-3.56532	-3.56532
288000	-4.85959	-4.85959
290000	-5.83639	-5.83639
292000	-5.54335	-5.54335
294000	-3.63858	-3.63858
296000	-6.08059	-6.08059
298000	-3.71184	-3.71184
300000	-4.85959	-4.85959
302000	-4.42002	-4.42002
304000	-5.29915	-5.29915
306000	-3.93162	-3.93162
308000	-3.68742	-3.68742
310000	-5.83639	-5.83639
312000	-4.20024	-4.20024
314000	-4.29793	-4.29793
316000	-4.85959	-4.85959
318000	-5.81197	-5.81197
320000	-4.07814	-4.07814
322000	-4.22466	-4.22466
324000	-3.85836	-3.85836
326000	-3.10134	-3.10134
328000	-5.88523	-5.88523
330000	-6.08059	-6.08059
332000	-4.22466	-4.22466
334000	-3.4188	-3.4188
336000	-4.20024	-4.20024
338000	-5.51893	-5.51893
340000	-5.29915	-5.29915
342000	-6.10501	-6.10501
344000	-4.93285	-4.93285
346000	-5.83639	-5.83639
348000	-4.78632	-4.78632
350000	-4.00488	-4.00488
352000	-5.03052	-5.03052
354000	-4.68865	-4.68865
356000	-7.00855	-7.00855
358000	-6.22711	-6.22711
360000	-6.83761	-6.83761
362000	-5.64103	-5.64103
364000	-3.663	-3.663
366000	-5.56777	-5.56777
368000	-6.39805	-6.39805
370000	-5.12821	-5.12821
372000	-4.2735	-4.2735
374000	-4.37118	-4.37118
376000	-3.22344	-3.22344
378000	-4.59096	-4.59096
380000	-6.20269	-6.20269
382000	-4.46886	-4.46886
384000	-3.73626	-3.73626
386000	-5.76313	-5.76313
388000	-5.78755	-5.78755
390000	-6.30037	-6.30037
392000	-5.22588	-5.22588
394000	-6.15385	-6.15385
396000	-6.27595	-6.27595
398000	-4.3956	-4.3956
400000	-4.12698	-4.12698
402000	-5.49451	-5.49451
404000	-4.61538	-4.61538
406000	-4.05372	-4.05372
408000	-4.07814	-4.07814
410000	-5.17704	-5.17704
412000	-5.56777	-5.56777
414000	-4.98168	-4.98168
416000	-5.76313	-5.76313
418000	-5.47009	-5.47009
420000	-6.44689	-6.44689
422000	-5.03052	-5.03052
424000	-5.07937	-5.07937
426000	-5.81197	-5.81197
428000	-5.73871	-5.73871
430000	-6.10501	-6.10501
432000	-4.61538	-4.61538
434000	-5.22588	-5.22588
436000	-4.61538	-4.61538
438000	-4.56654	-4.56654
440000	-4.90843	-4.90843
442000	-6.52015	-6.52015
444000	-4.1514	-4.1514
446000	-5.61661	-5.61661
448000	-3.93162	-3.93162
450000	-6.91087	-6.91087
452000	-4.88401	-4.88401
454000	-6.76435	-6.76435
456000	-5.34799	-5.34799
458000	-6.64225	-6.64225
460000	-4.49329	-4.49329
462000	-4.66423	-4.66423
464000	-4.00488	-4.00488
466000	-5.59218	-5.59218
468000	-6.39805	-6.39805
470000	-6.91087	-6.91087
472000	-6.22711	-6.22711
474000	-4.5177	-4.5177
476000	-4.12698	-4.12698
478000	-4.90843	-4.90843
480000	-5.78755	-5.78755
482000	-3.51648	-3.51648
484000	-7.03297	-7.03297
486000	-6.05617	-6.05617
488000	-7.10623	-7.10623
490000	-6.66667	-6.66667
492000	-6.83761	-6.83761
494000	-4.81074	-4.81074
496000	-5.95849	-5.95849
498000	-5.51893	-5.51893
500000	-6.22711	-6.22711
502000	-4.32234	-4.32234
504000	-4.66423	-4.66423
506000	-6.32479	-6.32479
508000	-5.10379	-5.10379
510000	-4.88401	-4.88401
512000	-3.61416	-3.61416
514000	-4.0293	-4.0293
516000	-4.1514	-4.1514
518000	-4.49329	-4.49329
520000	-4.56654	-4.56654
522000	-4.29793	-4.29793
524000	-6.47131	-6.47131
526000	-3.85836	-3.85836
528000	-5.37241	-5.37241
530000	-4.00488	-4.00488
532000	-5.90965	-5.90965
534000	-5.27473	-5.27473
536000	-3.51648	-3.51648
538000	-7.08181	-7.08181
540000	-4.85959	-4.85959
542000	-5.07937	-5.07937
544000	-4.37118	-4.37118
546000	-4.88401	-4.88401
548000	-3.39438	-3.39438
550000	-5.49451	-5.49451
552000	-4.3956	-4.3956
554000	-4.90843	-4.90843
556000	-2.97924	-2.97924
558000	-4.66423	-4.66423
560000	-6.22711	-6.22711
562000	-3.61416	-3.61416
564000	-3.83394	-3.83394
566000	-3.95604	-3.95604
568000	-4.32234	-4.32234
570000	-6.12943	-6.12943
572000	-3.63858	-3.63858
574000	-4.83516	-4.83516
576000	-3.36996	-3.36996
578000	-4.83516	-4.83516
580000	-4.2735	-4.2735
582000	-4.00488	-4.00488
584000	-4.6398	-4.6398
586000	-5.05495	-5.05495
588000	-5.39682	-5.39682
590000	-4.12698	-4.12698
592000	-5.27473	-5.27473
594000	-3.85836	-3.85836
596000	-5.03052	-5.03052
598000	-7.08181	-7.08181
600000	-5.54335	-5.54335
602000	-6.98413	-6.98413
604000	-3.49206	-3.49206
606000	-4.07814	-4.07814
608000	-5.10379	-5.10379
610000	-5.81197	-5.81197
612000	-6.71551	-6.71551
614000	-4.10256	-4.10256
616000	-3.93162	-3.93162
618000	-4.44444	-4.44444
620000	-4.73749	-4.73749
622000	-5.2503	-5.2503
624000	-4.17582	-4.17582
626000	-4.12698	-4.12698
628000	-5.49451	-5.49451
630000	-5.56777	-5.56777
632000	-5.07937	-5.07937
634000	-3.49206	-3.49206
636000	-4.10256	-4.10256
638000	-4.24908	-4.24908
640000	-4.29793	-4.29793
642000	-4.7619	-4.7619
644000	-4.2735	-4.2735
646000	-6.12943	-6.12943
648000	-6.54457	-6.54457
650000	-5.76313	-5.76313
652000	-6.66667	-6.66667
654000	-4.3956	-4.3956
656000	-4.7619	-4.7619
658000	-6.25153	-6.25153
660000	-4.1514	-4.1514
662000	-4.88401	-4.88401
664000	-3.44322	-3.44322
666000	-5.56777	-5.56777
668000	-4.12698	-4.12698
670000	-5.2503	-5.2503
672000	-3.1746	-3.1746
674000	-4.0293	-4.0293
676000	-4.73749	-4.73749
678000	-3.76068	-3.76068
680000	-4.12698	-4.12698
682000	-4.68865	-4.68865
684000	-4.88401	-4.88401
686000	-3.63858	-3.63858
688000	-4.17582	-4.17582
690000	-4.0293	-4.0293
692000	-2.24664	-2.24664
694000	-3.85836	-3.85836
696000	-3.80952	-3.80952
698000	-5.81197	-5.81197
700000	-5.17704	-5.17704
702000	-4.68865	-4.68865
704000	-3.02808	-3.02808
706000	-3.83394	-3.83394
708000	-4.73749	-4.73749
710000	-4.88401	-4.88401
712000	-4.88401	-4.88401
714000	-4.61538	-4.61538
716000	-3.93162	-3.93162
718000	-5.32357	-5.32357
720000	-4.2735	-4.2735
722000	-4.71307	-4.71307
724000	-2.83272	-2.83272
726000	-3.58974	-3.58974
728000	-0.879121	-0.879121
730000	-4.5177	-4.5177
732000	-3.34554	-3.34554
734000	-5.29915	-5.29915
736000	-2.51526	-2.51526
738000	-6.25153	-6.25153
740000	-3.22344	-3.22344
742000	-5.73871	-5.73871
744000	-2.27106	-2.27106
746000	-4.5177	-4.5177
748000	-3.10134	-3.10134
750000	-5.07937	-5.07937
752000	-6.32479	-6.32479
754000	-4.49329	-4.49329
756000	-5.22588	-5.22588
758000	-3.63858	-3.63858
760000	-4.1514	-4.1514
762000	-6.44689	-6.44689
764000	-3.07692	-3.07692
766000	-5.15262	-5.15262
768000	-4.10256	-4.10256
770000	-3.88278	-3.88278
772000	-4.56654	-4.56654
774000	-4.98168	-4.98168
776000	-3.36996	-3.36996
778000	-4.20024	-4.20024
780000	-6.86203	-6.86203
782000	-4.98168	-4.98168
784000	-4.05372	-4.05372
786000	-2.97924	-2.97924
788000	-5.2503	-5.2503
790000	-3.93162	-3.93162
792000	-4.6398	-4.6398
794000	-6.15385	-6.15385
796000	-3.12576	-3.12576
798000	-6.25153	-6.25153
800000	-5.05495	-5.05495
802000	-2.49084	-2.49084
804000	-4.78632	-4.78632
806000	-4.66423	-4.66423
808000	-5.86081	-5.86081
810000	-7.32601	-7.32601
812000	-5.54335	-5.54335
814000	-6.25153	-6.25153
816000	-6.54457	-6.54457
818000	-3.61416	-3.61416
820000	-4.73749	-4.73749
822000	-5.42125	-5.42125
824000	-3.61416	-3.61416
826000	-7.71673	-7.71673
828000	-4.00488	-4.00488
830000	-5.88523	-5.88523
832000	-7.22833	-7.22833
834000	-5.61661	-5.61661
836000	-6.05617	-6.05617
838000	-6.61783	-6.61783
840000	-3.61416	-3.61416
842000	-6.22711	-6.22711
844000	-3.85836	-3.85836
846000	-6.22711	-6.22711
848000	-5.54335	-5.54335
850000	-3.80952	-3.80952
852000	-5.64103	-5.64103
854000	-5.49451	-5.49451
856000	-5.05495	-5.05495
858000	-6.66667	-6.66667
860000	-6.56899	-6.56899
862000	-6.32479	-6.32479
864000	-7.42369	-7.42369
866000	-4.6398	-4.6398
868000	-4.24908	-4.24908
870000	-4.10256	-4.10256
872000	-4.78632	-4.78632
874000	-4.81074	-4.81074
876000	-4.10256	-4.10256
878000	-6.44689	-6.44689
880000	-5.32357	-5.32357
882000	-4.1514	-4.1514
884000	-6.39805	-6.39805
886000	-5.49451	-5.49451
888000	-4.88401	-4.88401
890000	-6.42247	-6.42247
892000	-5.22588	-5.22588
894000	-4.46886	-4.46886
896000	-4.59096	-4.59096
898000	-3.7851	-3.7851
900000	-6.49573	-6.49573
902000	-5.2503	-5.2503
904000	-4.54213	-4.54213
906000	-5.54335	-5.54335
908000	-5.51893	-5.51893
910000	-5.39682	-5.39682
912000	-5.54335	-5.54335
914000	-5.68987	-5.68987
916000	-5.10379	-5.10379
918000	-3.34554	-3.34554
920000	-4.20024	-4.20024
922000	-5.17704	-5.17704
924000	-4.56654	-4.56654
926000	-4.98168	-4.98168
928000	-3.93162	-3.93162
930000	-6.00733	-6.00733
932000	-6.15385	-6.15385
934000	-5.34799	-5.34799
936000	-3.71184	-3.71184
938000	-4.1514	-4.1514
940000	-4.7619	-4.7619
942000	-5.54335	-5.54335
944000	-4.20024	-4.20024
946000	-5.27473	-5.27473
948000	-6.25153	-6.25153
950000	-4.44444	-4.44444
952000	-4.83516	-4.83516
954000	-3.83394	-3.83394
956000	-3.22344	-3.22344
958000	-5.12821	-5.12821
960000	-5.37241	-5.37241
962000	-5.83639	-5.83639
964000	-3.93162	-3.93162
966000	-4.78632	-4.78632
968000	-4.6398	-4.6398
970000	-4.85959	-4.85959
972000	-4.71307	-4.71307
974000	-4.20024	-4.20024
976000	-4.00488	-4.00488
978000	-5.03052	-5.03052
980000	-4.68865	-4.68865
982000	-4.49329	-4.49329
984000	-4.6398	-4.6398
986000	-4.0293	-4.0293
988000	-6.15385	-6.15385
990000	-5.86081	-5.86081
992000	-4.17582	-4.17582
994000	-4.66423	-4.66423
996000	-4.07814	-4.07814
998000	-5.73871	-5.73871
1000000	-4.71307	-4.71307
1002000	-5.73871	-5.73871
1004000	-5.59218	-5.59218
1006000	-5.66545	-5.66545
1008000	-4.22466	-4.22466
1010000	-4.85959	-4.85959
1012000	-5.2503	-5.2503
1014000	-4.7619	-4.7619
1016000	-4.00488	-4.00488
1018000	-5.66545	-5.66545
1020000	-5.86081	-5.86081
1022000	-4.66423	-4.66423
1024000	-4.00488	-4.00488
1026000	-5.83639	-5.83639
1028000	-6.76435	-6.76435
1030000	-4.66423	-4.66423
1032000	-4.07814	-4.07814
1034000	-4.37118	-4.37118
1036000	-4.12698	-4.12698
1038000	-6.42247	-6.42247
1040000	-6.37363	-6.37363
1042000	-5.2503	-5.2503
1044000	-3.32112	-3.32112
1046000	-2.90598	-2.90598
1048000	-3.34554	-3.34554
1050000	-2.9304	-2.9304
1052000	-3.12576	-3.12576
1054000	-3.32112	-3.32112
1056000	-2.6862	-2.6862
1058000	-3.00366	-3.00366
1060000	-3.10134	-3.10134
1062000	-3.15018	-3.15018
1064000	-3.07692	-3.07692
1066000	-2.78388	-2.78388
1068000	-2.02686	-2.02686
1070000	-3.12576	-3.12576
1072000	-2.75946	-2.75946
1074000	-3.46764	-3.46764
1076000	-2.41758	-2.41758
1078000	-2.34432	-2.34432
1080000	-3.27228	-3.27228
1082000	-2.6862	-2.6862
1084000	-3.22344	-3.22344
1086000	-2.442	-2.442
1088000	-2.3199	-2.3199
1090000	-2.8083	-2.8083
1092000	-2.95482	-2.95482
1094000	-2.5641	-2.5641
1096000	-2.88156	-2.88156
1098000	-2.0757	-2.0757
1100000	-3.1746	-3.1746
1102000	-3.02808	-3.02808
1104000	-2.88156	-2.88156
1106000	-2.58852	-2.58852
1108000	-2.83272	-2.83272
1110000	-2.9304	-2.9304
1112000	-3.19902	-3.19902
1114000	-3.1746	-3.1746
1116000	-2.46642	-2.46642
1118000	-2.73504	-2.73504
1120000	-3.0525	-3.0525
1122000	-3.15018	-3.15018
1124000	-2.90598	-2.90598
1126000	-2.46642	-2.46642
1128000	-2.53968	-2.53968
1130000	-2.66178	-2.66178
1132000	-2.6862	-2.6862
1134000	-3.22344	-3.22344
1136000	-2.02686	-2.02686
1138000	-2.39316	-2.39316
1140000	-2.49084	-2.49084
1142000	-2.8083	-2.8083
1144000	-3.1746	-3.1746
1146000	-1.63614	-1.63614
1148000	-2.02686	-2.02686
1150000	-3.02808	-3.02808
1152000	-2.51526	-2.51526
1154000	-2.58852	-2.58852
1156000	-2.75946	-2.75946
1158000	-2.05128	-2.05128
1160000	-3.0525	-3.0525
1162000	-2.73504	-2.73504
1164000	-2.63736	-2.63736
1166000	-2.3199	-2.3199
1168000	-2.29548	-2.29548
1170000	-2.39316	-2.39316
1172000	-3.12576	-3.12576
1174000	-2.88156	-2.88156
1176000	-2.61294	-2.61294
1178000	-2.27106	-2.27106
1180000	-2.34432	-2.34432
1182000	-3.10134	-3.10134
1184000	-2.63736	-2.63736
1186000	-2.49084	-2.49084
1188000	-2.1978	-2.1978
1190000	-2.63736	-2.63736
1192000	-2.46642	-2.46642
1194000	-3.07692	-3.07692
1196000	-2.46642	-2.46642
1198000	-2.46642	-2.46642
1200000	-3.02808	-3.02808
1202000	-3.1746	-3.1746
1204000	-2.58852	-2.58852
1206000	-2.51526	-2.51526
1208000	-2.83272	-2.83272
1210000	-2.46642	-2.46642
1212000	-2.85714	-2.85714
1214000	-2.9304	-2.9304
1216000	-2.5641	-2.5641
1218000	-2.83272	-2.83272
1220000	-2.83272	-2.83272
1222000	-3.44322	-3.44322
1224000	-2.88156	-2.88156
1226000	-2.39316	-2.39316
1228000	-2.51526	-2.51526
1230000	-2.88156	-2.88156
1232000	-2.63736	-2.63736
1234000	-2.9304	-2.9304
1236000	-2.17338	-2.17338
1238000	-1.75824	-1.75824
1240000	-2.97924	-2.97924
1242000	-2.49084	-2.49084
1244000	-2.34432	-2.34432
1246000	-2.53968	-2.53968
1248000	-2.27106	-2.27106
1250000	-2.66178	-2.66178
1252000	-2.63736	-2.63736
1254000	-2.95482	-2.95482
1256000	-2.73504	-2.73504
1258000	-2.1978	-2.1978
1260000	-3.2967	-3.2967
1262000	-3.2967	-3.2967
1264000	-3.00366	-3.00366
1266000	-2.6862	-2.6862
1268000	-2.27106	-2.27106
1270000	-3.34554	-3.34554
1272000	-3.10134	-3.10134
1274000	-2.73504	-2.73504
1276000	-2.8083	-2.8083
1278000	-2.24664	-2.24664
1280000	-3.44322	-3.44322
1282000	-2.97924	-2.97924
1284000	-2.75946	-2.75946
1286000	-1.68498	-1.68498
1288000	-1.78266	-1.78266
1290000	-2.71062	-2.71062
1292000	-2.49084	-2.49084
1294000	-2.17338	-2.17338
1296000	-1.92918	-1.92918
1298000	-1.92918	-1.92918
1300000	-2.41758	-2.41758
1302000	-3.58974	-3.58974
1304000	-2.63736	-2.63736
1306000	-2.17338	-2.17338
1308000	-2.85714	-2.85714
1310000	-2.41758	-2.41758
1312000	-3.27228	-3.27228
1314000	-2.46642	-2.46642
1316000	-1.92918	-1.92918
1318000	-2.24664	-2.24664
1320000	-2.22222	-2.22222
1322000	-3.10134	-3.10134
1324000	-2.442	-2.442
1326000	-2.36874	-2.36874
1328000	-2.36874	-2.36874
1330000	-2.78388	-2.78388
1332000	-2.61294	-2.61294
1334000	-2.27106	-2.27106
1336000	-2.442	-2.442
1338000	-2.00244	-2.00244
1340000	-2.49084	-2.49084
1342000	-3.22344	-3.22344
1344000	-2.83272	-2.83272
1346000	-2.75946	-2.75946
1348000	-2.24664	-2.24664
1350000	-1.66056	-1.66056
1352000	-3.00366	-3.00366
1354000	-2.49084	-2.49084
1356000	-1.9536	-1.9536
1358000	-2.53968	-2.53968
1360000	-2.88156	-2.88156
1362000	-2.73504	-2.73504
1364000	-3.32112	-3.32112
1366000	-2.75946	-2.75946
1368000	-2.58852	-2.58852
1370000	-3.12576	-3.12576
1372000	-3.27228	-3.27228
1374000	-2.75946	-2.75946
1376000	-2.39316	-2.39316
1378000	-2.49084	-2.49084
1380000	-2.78388	-2.78388
1382000	-3.02808	-3.02808
1384000	-2.73504	-2.73504
1386000	-2.61294	-2.61294
1388000	-1.90476	-1.90476
1390000	-2.83272	-2.83272
1392000	-3.34554	-3.34554
1394000	-2.78388	-2.78388
1396000	-2.63736	-2.63736
1398000	-1.75824	-1.75824
1400000	-1.8315	-1.8315
1402000	-2.27106	-2.27106
1404000	-2.36874	-2.36874
1406000	-2.58852	-2.58852
1408000	-2.02686	-2.02686
1410000	-3.02808	-3.02808
1412000	-3.2967	-3.2967
1414000	-3.2967	-3.2967
1416000	-2.8083	-2.8083
1418000	-2.29548	-2.29548
1420000	-3.39438	-3.39438
1422000	-2.75946	-2.75946
1424000	-2.95482	-2.95482
1426000	-2.24664	-2.24664
1428000	-2.1978	-2.1978
1430000	-2.71062	-2.71062
1432000	-3.19902	-3.19902
1434000	-2.71062	-2.71062
1436000	-1.8315	-1.8315
1438000	-2.24664	-2.24664
1440000	-2.49084	-2.49084
1442000	-2.442	-2.442
1444000	-3.22344	-3.22344
1446000	-2.22222	-2.22222
1448000	-2.0757	-2.0757
1450000	-2.22222	-2.22222
1452000	-2.9304	-2.9304
1454000	-2.58852	-2.58852
1456000	-2.6862	-2.6862
1458000	-2.27106	-2.27106
1460000	-2.75946	-2.75946
1462000	-2.58852	-2.58852
1464000	-2.71062	-2.71062
1466000	-2.8083	-2.8083
1468000	-2.00244	-2.00244
1470000	-2.73504	-2.73504
1472000	-2.78388	-2.78388
1474000	-2.73504	-2.73504
1476000	-2.3199	-2.3199
1478000	-2.46642	-2.46642
1480000	-2.9304	-2.9304
1482000	-2.29548	-2.29548
1484000	-2.8083	-2.8083
1486000	-2.61294	-2.61294
1488000	-2.02686	-2.02686
1490000	-2.5641	-2.5641
1492000	-2.85714	-2.85714
1494000	-3.12576	-3.12576
1496000	-2.51526	-2.51526
1498000	-2.12454	-2.12454
1500000	-3.02808	-3.02808
1502000	-3.15018	-3.15018
1504000	-3.12576	-3.12576
1506000	-3.15018	-3.15018
1508000	-2.10012	-2.10012
1510000	-2.6862	-2.6862
1512000	-3.36996	-3.36996
1514000	-2.71062	-2.71062
1516000	-2.5641	-2.5641
1518000	-2.6862	-2.6862
1520000	-2.75946	-2.75946
1522000	-3.32112	-3.32112
1524000	-3.07692	-3.07692
1526000	-2.53968	-2.53968
1528000	-2.24664	-2.24664
1530000	-2.17338	-2.17338
1532000	-3.27228	-3.27228
1534000	-3.07692	-3.07692
1536000	-1.90476	-1.90476
1538000	-3.15018	-3.15018
1540000	-2.61294	-2.61294
1542000	-2.39316	-2.39316
1544000	-2.85714	-2.85714
1546000	-2.51526	-2.51526
1548000	-2.78388	-2.78388
1550000	-1.85592	-1.85592
1552000	-3.51648	-3.51648
1554000	-2.442	-2.442
1556000	-2.36874	-2.36874
1558000	-2.05128	-2.05128
1560000	-2.71062	-2.71062
1562000	-3.2967	-3.2967
1564000	-3.12576	-3.12576
1566000	-2.6862	-2.6862
1568000	-2.95482	-2.95482
1570000	-2.95482	-2.95482
1572000	-2.75946	-2.75946
1574000	-2.9304	-2.9304
1576000	-2.53968	-2.53968
1578000	-2.36874	-2.36874
1580000	-2.6862	-2.6862
1582000	-3.22344	-3.22344
1584000	-2.46642	-2.46642
1586000	-2.36874	-2.36874
1588000	-2.36874	-2.36874
1590000	-2.05128	-2.05128
1592000	-3.10134	-3.10134
1594000	-2.24664	-2.24664
1596000	-2.05128	-2.05128
1598000	-2.10012	-2.10012
1600000	-2.75946	-2.75946
1602000	-2.71062	-2.71062
1604000	-3.07692	-3.07692
1606000	-2.39316	-2.39316
1608000	-2.61294	-2.61294
1610000	-2.83272	-2.83272
1612000	-2.71062	-2.71062
1614000	-3.07692	-3.07692
1616000	-2.41758	-2.41758
1618000	-2.442	-2.442
1620000	-2.58852	-2.58852
1622000	-2.9304	-2.9304
1624000	-3.46764	-3.46764
1626000	-2.27106	-2.27106
1628000	-2.22222	-2.22222
1630000	-2.75946	-2.75946
1632000	-3.24786	-3.24786
1634000	-2.9304	-2.9304
1636000	-2.95482	-2.95482
1638000	-2.90598	-2.90598
1640000	-2.24664	-2.24664
1642000	-3.58974	-3.58974
1644000	-3.22344	-3.22344
1646000	-2.66178	-2.66178
1648000	-2.51526	-2.51526
1650000	-3.27228	-3.27228
1652000	-3.36996	-3.36996
1654000	-3.12576	-3.12576
1656000	-3.34554	-3.34554
1658000	-2.63736	-2.63736
1660000	-2.95482	-2.95482
1662000	-3.1746	-3.1746
1664000	-2.71062	-2.71062
1666000	-2.90598	-2.90598
1668000	-3.22344	-3.22344
1670000	-2.5641	-2.5641
1672000	-3.56532	-3.56532
1674000	-3.4188	-3.4188
1676000	-3.51648	-3.51648
1678000	-3.00366	-3.00366
1680000	-2.75946	-2.75946
1682000	-3.4188	-3.4188
1684000	-2.75946	-2.75946
1686000	-2.63736	-2.63736
1688000	-2.83272	-2.83272
1690000	-2.39316	-2.39316
1692000	-3.44322	-3.44322
1694000	-3.5409	-3.5409
1696000	-1.92918	-1.92918
1698000	-2.5641	-2.5641
1700000	-2.5641	-2.5641
1702000	-2.85714	-2.85714
1704000	-3.22344	-3.22344
1706000	-2.51526	-2.51526
1708000	-1.78266	-1.78266
1710000	-2.12454	-2.12454
1712000	-1.88034	-1.88034
1714000	-1.63614	-1.63614
1716000	-1.7094	-1.7094
1718000	-1.48962	-1.48962
1720000	-2.22222	-2.22222
1722000	-1.92918	-1.92918
1724000	-2.17338	-2.17338
1726000	-2.14896	-2.14896
1728000	-1.221	-1.221
1730000	-3.63858	-3.63858
1732000	-5.29915	-5.29915
1734000	-4.61538	-4.61538
1736000	-5.07937	-5.07937
1738000	-3.34554	-3.34554
1740000	-3.39438	-3.39438
1742000	-3.51648	-3.51648
1744000	-5.15262	-5.15262
1746000	-5.81197	-5.81197
1748000	-3.19902	-3.19902
1750000	-4.98168	-4.98168
1752000	-5.76313	-5.76313
1754000	-3.88278	-3.88278
1756000	-3.27228	-3.27228
1758000	-3.44322	-3.44322
1760000	-4.07814	-4.07814
1762000	-5.98291	-5.98291
1764000	-6.69109	-6.69109
1766000	-4.68865	-4.68865
1768000	-3.88278	-3.88278
1770000	-4.2735	-4.2735
1772000	-6.03175	-6.03175
1774000	-4.83516	-4.83516
1776000	-5.0061	-5.0061
1778000	-4.37118	-4.37118
1780000	-4.0293	-4.0293
1782000	-7.10623	-7.10623
1784000	-4.88401	-4.88401
1786000	-3.12576	-3.12576
1788000	-5.27473	-5.27473
1790000	-4.34677	-4.34677
1792000	-5.12821	-5.12821
1794000	-6.00733	-6.00733
1796000	-4.68865	-4.68865
1798000	-3.663	-3.663
1800000	-5.47009	-5.47009
1802000	-4.54213	-4.54213
1804000	-5.47009	-5.47009
1806000	-4.00488	-4.00488
1808000	-5.15262	-5.15262
1810000	-5.54335	-5.54335
1812000	-5.44566	-5.44566
1814000	-6.56899	-6.56899
1816000	-6.22711	-6.22711
1818000	-3.76068	-3.76068
1820000	-4.3956	-4.3956
1822000	-5.10379	-5.10379
1824000	-4.22466	-4.22466
1826000	-4.78632	-4.78632
1828000	-3.68742	-3.68742
1830000	-5.64103	-5.64103
1832000	-5.59218	-5.59218
1834000	-5.0061	-5.0061
1836000	-4.56654	-4.56654
1838000	-3.2967	-3.2967
1840000	-3.51648	-3.51648
1842000	-4.3956	-4.3956
1844000	-4.49329	-4.49329
1846000	-4.0293	-4.0293
1848000	-3.663	-3.663
1850000	-4.20024	-4.20024
1852000	-4.7619	-4.7619
1854000	-4.05372	-4.05372
1856000	-5.32357	-5.32357
1858000	-5.34799	-5.34799
1860000	-3.4188	-3.4188
1862000	-5.56777	-5.56777
1864000	-4.6398	-4.6398
1866000	-4.73749	-4.73749
1868000	-5.22588	-5.22588
1870000	-4.7619	-4.7619
1872000	-4.71307	-4.71307
1874000	-5.49451	-5.49451
1876000	-5.17704	-5.17704
1878000	-3.83394	-3.83394
1880000	-3.663	-3.663
1882000	-4.54213	-4.54213
1884000	-4.68865	-4.68865
1886000	-5.17704	-5.17704
1888000	-3.61416	-3.61416
1890000	-4.32234	-4.32234
1892000	-6.05617	-6.05617
1894000	-5.83639	-5.83639
1896000	-6.12943	-6.12943
1898000	-5.37241	-5.37241
1900000	-6.47131	-6.47131
1902000	-6.00733	-6.00733
1904000	-6.98413	-6.98413
1906000	-5.90965	-5.90965
1908000	-4.17582	-4.17582
1910000	-5.71429	-5.71429
1912000	-6.86203	-6.86203
1914000	-5.2503	-5.2503
1916000	-6.66667	-6.66667
1918000	-5.20146	-5.20146
1920000	-4.83516	-4.83516
1922000	-5.05495	-5.05495
1924000	-4.78632	-4.78632
1926000	-5.95849	-5.95849
1928000	-6.05617	-6.05617
1930000	-4.95726	-4.95726
1932000	-7.59463	-7.59463
1934000	-7.25275	-7.25275
1936000	-6.71551	-6.71551
1938000	-6.64225	-6.64225
1940000	-5.15262	-5.15262
1942000	-6.93529	-6.93529
1944000	-5.22588	-5.22588
1946000	-6.83761	-6.83761
1948000	-6.83761	-6.83761
1950000	-4.24908	-4.24908
1952000	-5.88523	-5.88523
1954000	-3.58974	-3.58974
1956000	-4.20024	-4.20024
1958000	-4.12698	-4.12698
1960000	-3.19902	-3.19902
1962000	-2.27106	-2.27106
1964000	-5.2503	-5.2503
1966000	-3.9072	-3.9072
1968000	-3.68742	-3.68742
1970000	-4.93285	-4.93285
1972000	-3.85836	-3.85836
1974000	-5.93407	-5.93407
1976000	-6.20269	-6.20269
1978000	-4.93285	-4.93285
1980000	-5.29915	-5.29915
1982000	-6.03175	-6.03175
1984000	-4.7619	-4.7619
1986000	-3.44322	-3.44322
1988000	-4.46886	-4.46886
1990000	-4.49329	-4.49329
1992000	-2.6862	-2.6862
1994000	-6.22711	-6.22711
1996000	-4.56654	-4.56654
1998000	-4.46886	-4.46886
2000000	-3.46764	-3.46764
2002000	-4.17582	-4.17582
2004000	-5.66545	-5.66545
2006000	-5.29915	-5.29915
2008000	-5.32357	-5.32357
2010000	-4.05372	-4.05372
2012000	-6.76435	-6.76435
2014000	-4.68865	-4.68865
2016000	-5.71429	-5.71429
2018000	-3.61416	-3.61416
2020000	-3.95604	-3.95604
2022000	-4.24908	-4.24908
2024000	-5.98291	-5.98291
2026000	-5.76313	-5.76313
2028000	-4.83516	-4.83516
2030000	-4.54213	-4.54213
2032000	-6.64225	-6.64225
2034000	-6.78877	-6.78877
2036000	-5.17704	-5.17704
2038000	-4.88401	-4.88401
2040000	-4.1514	-4.1514
2042000	-5.22588	-5.22588
2044000	-5.39682	-5.39682
2046000	-6.95971	-6.95971
2048000	-6.54457	-6.54457
2050000	-5.76313	-5.76313
2052000	-4.59096	-4.59096
2054000	-5.32357	-5.32357
2056000	-4.46886	-4.46886
2058000	-4.61538	-4.61538
2060000	-7.54579	-7.54579
2062000	-5.03052	-5.03052
2064000	-5.20146	-5.20146
2066000	-6.34921	-6.34921
2068000	-5.93407	-5.93407
2070000	-4.5177	-4.5177
2072000	-4.61538	-4.61538
2074000	-5.47009	-5.47009
2076000	-4.22466	-4.22466
2078000	-5.15262	-5.15262
2080000	-3.83394	-3.83394
2082000	-3.76068	-3.76068
2084000	-3.71184	-3.71184
2086000	-2.34432	-2.34432
2088000	-2.95482	-2.95482
2090000	-5.56777	-5.56777
2092000	-3.85836	-3.85836
2094000	-3.93162	-3.93162
2096000	-4.78632	-4.78632
2098000	-4.22466	-4.22466
2100000	-4.78632	-4.78632
2102000	-5.83639	-5.83639
2104000	-4.88401	-4.88401
2106000	-4.93285	-4.93285
2108000	-4.5177	-4.5177
2110000	-5.10379	-5.10379
2112000	-5.15262	-5.15262
2114000	-5.49451	-5.49451
2116000	-4.32234	-4.32234
2118000	-3.9072	-3.9072
2120000	-3.0525	-3.0525
2122000	-4.93285	-4.93285
2124000	-3.76068	-3.76068
2126000	-4.59096	-4.59096
2128000	-3.663	-3.663
2130000	-3.663	-3.663
2132000	-3.83394	-3.83394
2134000	-4.88401	-4.88401
2136000	-3.88278	-3.88278
2138000	-4.68865	-4.68865
2140000	-5.61661	-5.61661
2142000	-4.37118	-4.37118
2144000	-5.95849	-5.95849
2146000	-6.22711	-6.22711
2148000	-4.95726	-4.95726
2150000	-5.07937	-5.07937
2152000	-4.7619	-4.7619
2154000	-5.03052	-5.03052
2156000	-5.22588	-5.22588
2158000	-5.0061	-5.0061
2160000	-3.80952	-3.80952
2162000	-4.29793	-4.29793
2164000	-6.76435	-6.76435
2166000	-4.20024	-4.20024
2168000	-4.20024	-4.20024
2170000	-4.5177	-4.5177
2172000	-4.32234	-4.32234
2174000	-6.27595	-6.27595
2176000	-4.61538	-4.61538
2178000	-4.22466	-4.22466
2180000	-4.0293	-4.0293
2182000	-4.49329	-4.49329
2184000	-4.78632	-4.78632
2186000	-5.73871	-5.73871
2188000	-5.15262	-5.15262
2190000	-5.37241	-5.37241
2192000	-5.27473	-5.27473
2194000	-3.663	-3.663
2196000	-4.12698	-4.12698
2198000	-4.59096	-4.59096
2200000	-4.34677	-4.34677
2202000	-5.34799	-5.34799
2204000	-4.32234	-4.32234
2206000	-5.07937	-5.07937
2208000	-4.17582	-4.17582
2210000	-5.42125	-5.42125
2212000	-4.66423	-4.66423
2214000	-5.39682	-5.39682
2216000	-5.03052	-5.03052
2218000	-4.34677	-4.34677
2220000	-3.4188	-3.4188
2222000	-4.68865	-4.68865
2224000	-4.32234	-4.32234
2226000	-5.51893	-5.51893
2228000	-4.1514	-4.1514
2230000	-3.36996	-3.36996
2232000	-2.14896	-2.14896
2234000	-6.37363	-6.37363
2236000	-5.98291	-5.98291
2238000	-3.24786	-3.24786
2240000	-4.42002	-4.42002
2242000	-3.663	-3.663
2244000	-4.61538	-4.61538
2246000	-4.46886	-4.46886
2248000	-5.12821	-5.12821
2250000	-4.68865	-4.68865
2252000	-3.51648	-3.51648
2254000	-3.9072	-3.9072
2256000	-3.663	-3.663
2258000	-3.19902	-3.19902
2260000	-4.05372	-4.05372
2262000	-5.07937	-5.07937
2264000	-4.90843	-4.90843
2266000	-4.93285	-4.93285
2268000	-3.5409	-3.5409
2270000	-4.17582	-4.17582
2272000	-5.15262	-5.15262
2274000	-5.51893	-5.51893
2276000	-5.27473	-5.27473
2278000	-3.98046	-3.98046
2280000	-4.05372	-4.05372
2282000	-4.24908	-4.24908
2284000	-6.39805	-6.39805
2286000	-4.32234	-4.32234
2288000	-3.56532	-3.56532
2290000	-4.78632	-4.78632
2292000	-6.05617	-6.05617
2294000	-5.17704	-5.17704
2296000	-3.58974	-3.58974
2298000	-4.20024	-4.20024
2300000	-5.32357	-5.32357
2302000	-3.68742	-3.68742
2304000	-6.73993	-6.73993
2306000	-4.10256	-4.10256
2308000	-4.59096	-4.59096
2310000	-4.37118	-4.37118
2312000	-5.12821	-5.12821
2314000	-5.37241	-5.37241
2316000	-5.56777	-5.56777
2318000	-5.20146	-5.20146
2320000	-3.19902	-3.19902
2322000	-3.663	-3.663
2324000	-4.81074	-4.81074
2326000	-4.78632	-4.78632
2328000	-4.12698	-4.12698
2330000	-3.32112	-3.32112
2332000	-3.46764	-3.46764
2334000	-5.15262	-5.15262
2336000	-3.98046	-3.98046
2338000	-3.32112	-3.32112
2340000	-3.39438	-3.39438
2342000	-3.68742	-3.68742
2344000	-4.56654	-4.56654
2346000	-3.5409	-3.5409
2348000	-4.17582	-4.17582
2350000	-4.44444	-4.44444
2352000	-4.07814	-4.07814
2354000	-3.63858	-3.63858
2356000	-4.95726	-4.95726
2358000	-3.4188	-3.4188
2360000	-3.32112	-3.32112
2362000	-3.51648	-3.51648
2364000	-3.24786	-3.24786
2366000	-5.34799	-5.34799
2368000	-3.15018	-3.15018
2370000	-3.24786	-3.24786
2372000	-2.39316	-2.39316
2374000	-3.4188	-3.4188
2376000	-4.88401	-4.88401
2378000	-4.12698	-4.12698
2380000	-4.3956	-4.3956
2382000	-4.0293	-4.0293
2384000	-5.15262	-5.15262
2386000	-3.34554	-3.34554
2388000	-5.15262	-5.15262
2390000	-5.05495	-5.05495
2392000	-4.61538	-4.61538
2394000	-5.12821	-5.12821
2396000	-4.95726	-4.95726
2398000	-4.24908	-4.24908
2400000	-4.49329	-4.49329
2402000	-4.5177	-4.5177
2404000	-5.27473	-5.27473
2406000	-5.2503	-5.2503
2408000	-4.93285	-4.93285
2410000	-5.15262	-5.15262
2412000	-3.9072	-3.9072
2414000	-4.59096	-4.59096
2416000	-4.10256	-4.10256
2418000	-5.10379	-5.10379
2420000	-5.44566	-5.44566
2422000	-4.90843	-4.90843
2424000	-6.52015	-6.52015
2426000	-6.34921	-6.34921
2428000	-5.42125	-5.42125
2430000	-4.37118	-4.37118
2432000	-5.0061	-5.0061
2434000	-5.10379	-5.10379
2436000	-5.88523	-5.88523
2438000	-6.05617	-6.05617
2440000	-3.7851	-3.7851
2442000	-5.51893	-5.51893
2444000	-5.78755	-5.78755
2446000	-5.34799	-5.34799
2448000	-3.85836	-3.85836
2450000	-4.59096	-4.59096
2452000	-5.54335	-5.54335
2454000	-6.05617	-6.05617
2456000	-5.39682	-5.39682
2458000	-4.32234	-4.32234
2460000	-5.10379	-5.10379
2462000	-6.08059	-6.08059
2464000	-5.44566	-5.44566
2466000	-6.27595	-6.27595
2468000	-5.93407	-5.93407
2470000	-4.44444	-4.44444
2472000	-4.20024	-4.20024
2474000	-4.42002	-4.42002
2476000	-4.78632	-4.78632
2478000	-4.83516	-4.83516
2480000	-3.9072	-3.9072
2482000	-3.58974	-3.58974
2484000	-5.88523	-5.88523
2486000	-4.59096	-4.59096
2488000	-3.32112	-3.32112
2490000	-4.0293	-4.0293
2492000	-3.12576	-3.12576
2494000	-4.00488	-4.00488
2496000	-4.07814	-4.07814
2498000	-3.24786	-3.24786
2500000	-3.68742	-3.68742
2502000	-4.00488	-4.00488
2504000	-3.7851	-3.7851
2506000	-4.37118	-4.37118
2508000	-3.83394	-3.83394
2510000	-4.42002	-4.42002
2512000	-3.663	-3.663
2514000	-4.66423	-4.66423
2516000	-5.15262	-5.15262
2518000	-3.36996	-3.36996
2520000	-5.42125	-5.42125
2522000	-4.71307	-4.71307
2524000	-5.49451	-5.49451
2526000	-4.3956	-4.3956
2528000	-3.68742	-3.68742
2530000	-5.17704	-5.17704
2532000	-4.46886	-4.46886
2534000	-5.88523	-5.88523
2536000	-3.93162	-3.93162
2538000	-3.24786	-3.24786
2540000	-3.2967	-3.2967
2542000	-3.51648	-3.51648
2544000	-4.0293	-4.0293
2546000	-5.05495	-5.05495
2548000	-4.66423	-4.66423
2550000	-3.34554	-3.34554
2552000	-4.3956	-4.3956
2554000	-6.52015	-6.52015
2556000	-6.44689	-6.44689
2558000	-5.56777	-5.56777
2560000	-5.49451	-5.49451
2562000	-4.29793	-4.29793
2564000	-4.2735	-4.2735
2566000	-4.20024	-4.20024
2568000	-3.4188	-3.4188
2570000	-4.29793	-4.29793
2572000	-3.71184	-3.71184
2574000	-5.22588	-5.22588
2576000	-6.64225	-6.64225
2578000	-4.85959	-4.85959
2580000	-4.88401	-4.88401
2582000	-6.91087	-6.91087
2584000	-6.03175	-6.03175
2586000	-6.05617	-6.05617
2588000	-3.68742	-3.68742
2590000	-4.1514	-4.1514
2592000	-3.71184	-3.71184
2594000	-5.78755	-5.78755
2596000	-6.22711	-6.22711
2598000	-5.54335	-5.54335
2600000	-4.07814	-4.07814
2602000	-3.63858	-3.63858
2604000	-4.1514	-4.1514
2606000	-5.44566	-5.44566
2608000	-4.0293	-4.0293
2610000	-4.49329	-4.49329
2612000	-6.05617	-6.05617
2614000	-5.66545	-5.66545
2616000	-5.29915	-5.29915
2618000	-3.83394	-3.83394
2620000	-5.17704	-5.17704
2622000	-5.17704	-5.17704
2624000	-5.93407	-5.93407
2626000	-5.61661	-5.61661
2628000	-5.95849	-5.95849
2630000	-5.42125	-5.42125
2632000	-4.6398	-4.6398
2634000	-6.00733	-6.00733
2636000	-5.32357	-5.32357
2638000	-5.12821	-5.12821
2640000	-3.93162	-3.93162
2642000	-6.49573	-6.49573
2644000	-4.54213	-4.54213
2646000	-3.663	-3.663
2648000	-6.12943	-6.12943
2650000	-3.58974	-3.58974
2652000	-3.36996	-3.36996
2654000	-4.44444	-4.44444
2656000	-6.56899	-6.56899
2658000	-4.3956	-4.3956
2660000	-4.5177	-4.5177
2662000	-4.78632	-4.78632
2664000	-5.0061	-5.0061
2666000	-6.15385	-6.15385
2668000	-6.39805	-6.39805
2670000	-6.05617	-6.05617
2672000	-3.02808	-3.02808
2674000	-5.56777	-5.56777
2676000	-6.34921	-6.34921
2678000	-4.54213	-4.54213
2680000	-5.47009	-5.47009
2682000	-6.08059	-6.08059
2684000	-5.05495	-5.05495
2686000	-4.49329	-4.49329
2688000	-5.95849	-5.95849
2690000	-4.22466	-4.22466
2692000	-5.61661	-5.61661
2694000	-6.22711	-6.22711
2696000	-4.37118	-4.37118
2698000	-5.44566	-5.44566
2700000	-3.44322	-3.44322
2702000	-5.37241	-5.37241
2704000	-4.83516	-4.83516
2706000	-6.25153	-6.25153
2708000	-5.20146	-5.20146
2710000	-3.95604	-3.95604
2712000	-6.17827	-6.17827
2714000	-5.49451	-5.49451
2716000	-4.2735	-4.2735
2718000	-3.56532	-3.56532
2720000	-3.58974	-3.58974
2722000	-5.49451	-5.49451
2724000	-4.32234	-4.32234
2726000	-4.71307	-4.71307
2728000	-4.05372	-4.05372
2730000	-3.71184	-3.71184
2732000	-3.68742	-3.68742
2734000	-3.56532	-3.56532
2736000	-6.56899	-6.56899
2738000	-4.46886	-4.46886
2740000	-4.59096	-4.59096
2742000	-3.00366	-3.00366
2744000	-6.30037	-6.30037
2746000	-5.29915	-5.29915
2748000	-4.2735	-4.2735
2750000	-3.663	-3.663
2752000	-5.07937	-5.07937
2754000	-4.10256	-4.10256
2756000	-4.37118	-4.37118
2758000	-4.1514	-4.1514
2760000	-5.29915	-5.29915
2762000	-5.42125	-5.42125
2764000	-6.08059	-6.08059
2766000	-4.98168	-4.98168
2768000	-5.07937	-5.07937
2770000	-4.10256	-4.10256
2772000	-4.66423	-4.66423
2774000	-4.73749	-4.73749
2776000	-3.73626	-3.73626
2778000	-6.59341	-6.59341
2780000	-5.34799	-5.34799
2782000	-6.32479	-6.32479
2784000	-5.78755	-5.78755
2786000	-3.56532	-3.56532
2788000	-4.81074	-4.81074
2790000	-4.93285	-4.93285
2792000	-3.71184	-3.71184
2794000	-5.20146	-5.20146
2796000	-4.95726	-4.95726
2798000	-3.73626	-3.73626
2800000	-5.15262	-5.15262
2802000	-5.03052	-5.03052
2804000	-4.29793	-4.29793
2806000	-5.68987	-5.68987
2808000	-6.83761	-6.83761
2810000	-5.95849	-5.95849
2812000	-6.25153	-6.25153
2814000	-6.15385	-6.15385
2816000	-6.30037	-6.30037
2818000	-6.30037	-6.30037
2820000	-6.81319	-6.81319
2822000	-4.78632	-4.78632
2824000	-5.56777	-5.56777
2826000	-5.07937	-5.07937
2828000	-6.78877	-6.78877
2830000	-3.83394	-3.83394
2832000	-4.66423	-4.66423
2834000	-6.32479	-6.32479
2836000	-5.39682	-5.39682
2838000	-6.71551	-6.71551
2840000	-4.93285	-4.93285
2842000	-5.98291	-5.98291
2844000	-6.44689	-6.44689
2846000	-7.05739	-7.05739
2848000	-6.22711	-6.22711
2850000	-5.56777	-5.56777
2852000	-5.22588	-5.22588
2854000	-4.95726	-4.95726
2856000	-6.49573	-6.49573
2858000	-6.76435	-6.76435
2860000	-6.52015	-6.52015
2862000	-4.85959	-4.85959
2864000	-4.42002	-4.42002
2866000	-6.76435	-6.76435
2868000	-5.22588	-5.22588
2870000	-6.08059	-6.08059
2872000	-6.32479	-6.32479
2874000	-5.81197	-5.81197
2876000	-4.90843	-4.90843
2878000	-4.37118	-4.37118
2880000	-3.7851	-3.7851
2882000	-3.9072	-3.9072
2884000	-4.00488	-4.00488
2886000	-3.85836	-3.85836
2888000	-2.83272	-2.83272
2890000	-2.88156	-2.88156
2892000	-2.85714	-2.85714
2894000	-2.78388	-2.78388
2896000	-3.61416	-3.61416
2898000	-2.75946	-2.75946
2900000	-2.1978	-2.1978
2902000	-2.66178	-2.66178
2904000	-3.32112	-3.32112
2906000	-2.78388	-2.78388
2908000	-2.5641	-2.5641
2910000	-2.95482	-2.95482
2912000	-2.36874	-2.36874
2914000	-3.44322	-3.44322
2916000	-3.24786	-3.24786
2918000	-2.6862	-2.6862
2920000	-0.781441	-0.781441
2922000	-0.903541	-0.903541
2924000	-1.9536	-1.9536
2926000	-2.6862	-2.6862
2928000	-2.66178	-2.66178
2930000	-2.36874	-2.36874
2932000	-1.97802	-1.97802
2934000	-3.39438	-3.39438
2936000	-2.95482	-2.95482
2938000	-2.58852	-2.58852
2940000	-2.39316	-2.39316
2942000	-2.41758	-2.41758
2944000	-3.27228	-3.27228
2946000	-3.10134	-3.10134
2948000	-2.61294	-2.61294
2950000	-2.58852	-2.58852
2952000	-1.85592	-1.85592
2954000	-3.00366	-3.00366
2956000	-3.4188	-3.4188
2958000	-2.14896	-2.14896
2960000	-2.1978	-2.1978
2962000	-2.66178	-2.66178
2964000	-2.83272	-2.83272
2966000	-3.22344	-3.22344
2968000	-2.88156	-2.88156
2970000	-1.9536	-1.9536
2972000	-2.41758	-2.41758
2974000	-2.8083	-2.8083
2976000	-3.10134	-3.10134
2978000	-2.88156	-2.88156
2980000	-2.14896	-2.14896
2982000	-1.73382	-1.73382
2984000	-2.75946	-2.75946
2986000	-2.78388	-2.78388
2988000	-2.73504	-2.73504
2990000	-2.10012	-2.10012
2992000	-2.5641	-2.5641
2994000	-2.85714	-2.85714
2996000	-2.95482	-2.95482
2998000	-2.63736	-2.63736
3000000	-2.49084	-2.49084
3002000	-2.34432	-2.34432
3004000	-3.02808	-3.02808
3006000	-3.19902	-3.19902
3008000	-3.00366	-3.00366
3010000	-2.83272	-2.83272
3012000	-2.41758	-2.41758
3014000	-2.85714	-2.85714
3016000	-3.07692	-3.07692
3018000	-2.8083	-2.8083
3020000	-2.34432	-2.34432
3022000	-2.6862	-2.6862
3024000	-3.27228	-3.27228
3026000	-2.97924	-2.97924
3028000	-2.63736	-2.63736
3030000	-2.1978	-2.1978
3032000	-2.442	-2.442
3034000	-3.02808	-3.02808
3036000	-2.83272	-2.83272
3038000	-2.29548	-2.29548
3040000	-2.17338	-2.17338
3042000	-2.78388	-2.78388
3044000	-2.9304	-2.9304
3046000	-3.12576	-3.12576
3048000	-3.12576	-3.12576
3050000	-1.73382	-1.73382
3052000	-2.3199	-2.3199
3054000	-2.9304	-2.9304
3056000	-3.07692	-3.07692
3058000	-2.6862	-2.6862
3060000	-2.49084	-2.49084
3062000	-2.3199	-2.3199
3064000	-2.66178	-2.66178
3066000	-3.10134	-3.10134
3068000	-2.5641	-2.5641
3070000	-2.22222	-2.22222
3072000	-2.05128	-2.05128
3074000	-2.46642	-2.46642
3076000	-2.95482	-2.95482
3078000	-3.00366	-3.00366
3080000	-2.95482	-2.95482
3082000	-2.05128	-2.05128
3084000	-2.73504	-2.73504
3086000	-3.5409	-3.5409
3088000	-2.442	-2.442
3090000	-2.71062	-2.71062
3092000	-2.51526	-2.51526
3094000	-2.1978	-2.1978
3096000	-2.83272	-2.83272
3098000	-2.49084	-2.49084
3100000	-3.00366	-3.00366
3102000	-2.49084	-2.49084
3104000	-3.0525	-3.0525
3106000	-3.36996	-3.36996
3108000	-2.58852	-2.58852
3110000	-2.41758	-2.41758
3112000	-2.36874	-2.36874
3114000	-2.63736	-2.63736
3116000	-2.71062	-2.71062
3118000	-2.442	-2.442
3120000	-2.39316	-2.39316
3122000	-2.58852	-2.58852
3124000	-2.75946	-2.75946
3126000	-3.19902	-3.19902
3128000	-2.78388	-2.78388
3130000	-2.24664	-2.24664
3132000	-2.75946	-2.75946
3134000	-2.63736	-2.63736
3136000	-3.10134	-3.10134
3138000	-2.75946	-2.75946
3140000	-2.34432	-2.34432
3142000	-1.80708	-1.80708
3144000	-3.1746	-3.1746
3146000	-2.71062	-2.71062
3148000	-2.36874	-2.36874
3150000	-2.39316	-2.39316
3152000	-2.39316	-2.39316
3154000	-2.97924	-2.97924
3156000	-2.46642	-2.46642
3158000	-2.5641	-2.5641
3160000	-2.39316	-2.39316
3162000	-2.17338	-2.17338
3164000	-2.85714	-2.85714
3166000	-3.36996	-3.36996
3168000	-2.83272	-2.83272
3170000	-2.78388	-2.78388
3172000	-2.442	-2.442
3174000	-2.61294	-2.61294
3176000	-2.8083	-2.8083
3178000	-2.8083	-2.8083
3180000	-2.85714	-2.85714
3182000	-3.4188	-3.4188
3184000	-5.66545	-5.66545
3186000	-4.81074	-4.81074
3188000	-3.76068	-3.76068
3190000	-3.63858	-3.63858
3192000	-2.53968	-2.53968
3194000	-2.53968	-2.53968
3196000	-2.95482	-2.95482
3198000	-2.8083	-2.8083
3200000	-2.71062	-2.71062
3202000	-2.46642	-2.46642
3204000	-2.9304	-2.9304
3206000	-3.49206	-3.49206
3208000	-2.9304	-2.9304
3210000	-2.51526	-2.51526
3212000	-2.34432	-2.34432
3214000	-2.73504	-2.73504
3216000	-2.8083	-2.8083
3218000	-2.53968	-2.53968
3220000	-2.5641	-2.5641
3222000	-1.80708	-1.80708
3224000	-2.88156	-2.88156
3226000	-3.07692	-3.07692
3228000	-3.1746	-3.1746
3230000	-2.51526	-2.51526
3232000	-2.3199	-2.3199
3234000	-1.85592	-1.85592
3236000	-3.12576	-3.12576
3238000	-2.97924	-2.97924
3240000	-2.66178	-2.66178
3242000	-2.12454	-2.12454
3244000	-2.442	-2.442
3246000	-3.12576	-3.12576
3248000	-3.1746	-3.1746
3250000	-2.73504	-2.73504
3252000	-2.63736	-2.63736
3254000	-2.83272	-2.83272
3256000	-2.97924	-2.97924
3258000	-3.00366	-3.00366
3260000	-2.63736	-2.63736
3262000	-2.41758	-2.41758
3264000	-4.93285	-4.93285
3266000	-4.95726	-4.95726
3268000	-4.73749	-4.73749
3270000	-4.61538	-4.61538
3272000	-4.24908	-4.24908
3274000	-5.42125	-5.42125
3276000	-6.32479	-6.32479
3278000	-5.12821	-5.12821
3280000	-4.0293	-4.0293
3282000	-5.12821	-5.12821
3284000	-5.90965	-5.90965
3286000	-6.17827	-6.17827
3288000	-5.98291	-5.98291
3290000	-4.00488	-4.00488
3292000	-4.95726	-4.95726
3294000	-4.93285	-4.93285
3296000	-4.22466	-4.22466
3298000	-6.34921	-6.34921
3300000	-4.44444	-4.44444
3302000	-4.98168	-4.98168
3304000	-5.17704	-5.17704
3306000	-5.29915	-5.29915
3308000	-5.66545	-5.66545
3310000	-3.46764	-3.46764
3312000	-3.663	-3.663
3314000	-4.56654	-4.56654
3316000	-5.64103	-5.64103
3318000	-4.85959	-4.85959
3320000	-3.95604	-3.95604
3322000	-4.90843	-4.90843
3324000	-5.68987	-5.68987
3326000	-6.17827	-6.17827
3328000	-4.29793	-4.29793
3330000	-4.46886	-4.46886
3332000	-4.10256	-4.10256
3334000	-4.6398	-4.6398
3336000	-4.90843	-4.90843
3338000	-4.05372	-4.05372
3340000	-4.85959	-4.85959
3342000	-4.61538	-4.61538
3344000	-6.05617	-6.05617
3346000	-5.95849	-5.95849
3348000	-5.68987	-5.68987
3350000	-5.54335	-5.54335
3352000	-4.90843	-4.90843
3354000	-4.37118	-4.37118
3356000	-5.51893	-5.51893
3358000	-6.00733	-6.00733
3360000	-5.49451	-5.49451
3362000	-5.49451	-5.49451
3364000	-4.12698	-4.12698
3366000	-3.93162	-3.93162
3368000	-4.61538	-4.61538
3370000	-3.44322	-3.44322
3372000	-4.1514	-4.1514
3374000	-5.73871	-5.73871
3376000	-6.37363	-6.37363
3378000	-4.5177	-4.5177
3380000	-3.61416	-3.61416
3382000	-4.81074	-4.81074
3384000	-4.73749	-4.73749
3386000	-4.05372	-4.05372
3388000	-5.59218	-5.59218
3390000	-4.00488	-4.00488
3392000	-5.88523	-5.88523
3394000	-6.10501	-6.10501
3396000	-5.81197	-5.81197
3398000	-5.68987	-5.68987
3400000	-6.73993	-6.73993
3402000	-6.66667	-6.66667
3404000	-5.78755	-5.78755
3406000	-4.59096	-4.59096
3408000	-6.81319	-6.81319
3410000	-5.95849	-5.95849
3412000	-5.51893	-5.51893
3414000	-5.29915	-5.29915
3416000	-4.34677	-4.34677
3418000	-4.3956	-4.3956
3420000	-4.34677	-4.34677
3422000	-5.76313	-5.76313
3424000	-5.81197	-5.81197
3426000	-4.88401	-4.88401
3428000	-5.42125	-5.42125
3430000	-3.88278	-3.88278
3432000	-5.29915	-5.29915
3434000	-4.7619	-4.7619
3436000	-5.22588	-5.22588
3438000	-5.32357	-5.32357
3440000	-4.07814	-4.07814
3442000	-4.32234	-4.32234
3444000	-3.51648	-3.51648
3446000	-4.7619	-4.7619
3448000	-5.32357	-5.32357
3450000	-4.56654	-4.56654
3452000	-5.37241	-5.37241
3454000	-5.12821	-5.12821
3456000	-4.56654	-4.56654
3458000	-5.54335	-5.54335
3460000	-5.07937	-5.07937
3462000	-3.663	-3.663
3464000	-5.22588	-5.22588
3466000	-6.39805	-6.39805
3468000	-5.10379	-5.10379
3470000	-5.56777	-5.56777
3472000	-4.88401	-4.88401
3474000	-6.22711	-6.22711
3476000	-6.32479	-6.32479
3478000	-4.12698	-4.12698
3480000	-4.32234	-4.32234
3482000	-3.5409	-3.5409
3484000	-4.20024	-4.20024
3486000	-6.00733	-6.00733
3488000	-5.22588	-5.22588
3490000	-4.05372	-4.05372
3492000	-2.95482	-2.95482
3494000	-4.59096	-4.59096
3496000	-5.44566	-5.44566
3498000	-4.32234	-4.32234
3500000	-3.58974	-3.58974
3502000	-4.66423	-4.66423
3504000	-5.32357	-5.32357
3506000	-3.56532	-3.56532
3508000	-4.32234	-4.32234
3510000	-5.61661	-5.61661
3512000	-3.5409	-3.5409
3514000	-5.29915	-5.29915
3516000	-3.93162	-3.93162
3518000	-4.12698	-4.12698
3520000	-3.7851	-3.7851
3522000	-4.24908	-4.24908
3524000	-4.0293	-4.0293
3526000	-4.24908	-4.24908
3528000	-4.24908	-4.24908
3530000	-5.54335	-5.54335
3532000	-3.663	-3.663
3534000	-4.59096	-4.59096
3536000	-4.56654	-4.56654
3538000	-3.98046	-3.98046
3540000	-4.22466	-4.22466
3542000	-3.61416	-3.61416
3544000	-5.68987	-5.68987
3546000	-4.37118	-4.37118
3548000	-3.85836	-3.85836
3550000	-3.71184	-3.71184
3552000	-4.00488	-4.00488
3554000	-4.20024	-4.20024
3556000	-4.6398	-4.6398
3558000	-5.71429	-5.71429
3560000	-5.66545	-5.66545
3562000	-4.66423	-4.66423
3564000	-4.34677	-4.34677
3566000	-5.2503	-5.2503
3568000	-5.37241	-5.37241
3570000	-4.07814	-4.07814
3572000	-5.44566	-5.44566
3574000	-3.76068	-3.76068
3576000	-4.00488	-4.00488
3578000	-5.34799	-5.34799
3580000	-3.7851	-3.7851
3582000	-3.0525	-3.0525
3584000	-3.76068	-3.76068
3586000	-4.12698	-4.12698
3588000	-4.81074	-4.81074
3590000	-4.78632	-4.78632
3592000	-4.6398	-4.6398
3594000	-5.15262	-5.15262
3596000	-5.22588	-5.22588
3598000	-4.49329	-4.49329
3600000	-4.83516	-4.83516
3602000	-3.46764	-3.46764
3604000	-4.7619	-4.7619
3606000	-4.20024	-4.20024
3608000	-4.2735	-4.2735
3610000	-4.05372	-4.05372
3612000	-4.29793	-4.29793
3614000	-4.98168	-4.98168
3616000	-5.88523	-5.88523
3618000	-4.98168	-4.98168
3620000	-5.10379	-5.10379
3622000	-3.73626	-3.73626
3624000	-3.51648	-3.51648
3626000	-3.9072	-3.9072
3628000	-5.22588	-5.22588
3630000	-4.29793	-4.29793
3632000	-3.76068	-3.76068
3634000	-3.51648	-3.51648
3636000	-5.56777	-5.56777
3638000	-4.71307	-4.71307
3640000	-4.44444	-4.44444
3642000	-4.7619	-4.7619
3644000	-5.20146	-5.20146
3646000	-4.85959	-4.85959
3648000	-5.88523	-5.88523
3650000	-4.98168	-4.98168
3652000	-4.59096	-4.59096
3654000	-3.80952	-3.80952
3656000	-3.85836	-3.85836
3658000	-4.2735	-4.2735
3660000	-3.88278	-3.88278
3662000	-5.81197	-5.81197
3664000	-4.42002	-4.42002
3666000	-5.44566	-5.44566
3668000	-4.90843	-4.90843
3670000	-3.73626	-3.73626
3672000	-3.12576	-3.12576
3674000	-3.7851	-3.7851
3676000	-5.81197	-5.81197
3678000	-4.54213	-4.54213
3680000	-4.17582	-4.17582
3682000	-3.07692	-3.07692
3684000	-3.9072	-3.9072
3686000	-6.71551	-6.71551
3688000	-6.66667	-6.66667
3690000	-4.73749	-4.73749
3692000	-5.81197	-5.81197
3694000	-5.49451	-5.49451
3696000	-5.0061	-5.0061
3698000	-5.47009	-5.47009
3700000	-4.71307	-4.71307
3702000	-3.46764	-3.46764
3704000	-4.56654	-4.56654
3706000	-6.73993	-6.73993
3708000	-5.47009	-5.47009
3710000	-6.27595	-6.27595
3712000	-5.76313	-5.76313
3714000	-5.90965	-5.90965
3716000	-6.22711	-6.22711
3718000	-5.59218	-5.59218
3720000	-3.93162	-3.93162
3722000	-5.47009	-5.47009
3724000	-4.71307	-4.71307
3726000	-5.95849	-5.95849
3728000	-5.51893	-5.51893
3730000	-5.20146	-5.20146
3732000	-5.64103	-5.64103
3734000	-5.64103	-5.64103
3736000	-5.20146	-5.20146
3738000	-6.25153	-6.25153
3740000	-4.59096	-4.59096
3742000	-5.10379	-5.10379
3744000	-6.34921	-6.34921
3746000	-6.39805	-6.39805
3748000	-6.66667	-6.66667
3750000	-6.08059	-6.08059
3752000	-5.22588	-5.22588
3754000	-4.88401	-4.88401
3756000	-4.20024	-4.20024
3758000	-4.3956	-4.3956
3760000	-4.42002	-4.42002
3762000	-3.7851	-3.7851
3764000	-3.9072	-3.9072
3766000	-4.78632	-4.78632
3768000	-4.10256	-4.10256
3770000	-3.83394	-3.83394
3772000	-5.73871	-5.73871
3774000	-4.71307	-4.71307
3776000	-4.59096	-4.59096
3778000	-4.5177	-4.5177
3780000	-3.71184	-3.71184
3782000	-5.47009	-5.47009
3784000	-5.47009	-5.47009
3786000	-4.83516	-4.83516
3788000	-4.22466	-4.22466
3790000	-6.10501	-6.10501
3792000	-4.78632	-4.78632
3794000	-4.61538	-4.61538
3796000	-4.78632	-4.78632
3798000	-3.5409	-3.5409
3800000	-5.49451	-5.49451
3802000	-4.44444	-4.44444
3804000	-3.93162	-3.93162
3806000	-5.07937	-5.07937
3808000	-4.68865	-4.68865
3810000	-5.66545	-5.66545
3812000	-3.7851	-3.7851
3814000	-5.78755	-5.78755
3816000	-5.73871	-5.73871
3818000	-4.10256	-4.10256
3820000	-4.81074	-4.81074
3822000	-3.34554	-3.34554
3824000	-5.86081	-5.86081
3826000	-4.61538	-4.61538
3828000	-5.37241	-5.37241
3830000	-5.27473	-5.27473
3832000	-4.46886	-4.46886
3834000	-5.03052	-5.03052
3836000	-5.03052	-5.03052
3838000	-6.32479	-6.32479
3840000	-5.86081	-5.86081
3842000	-4.68865	-4.68865
3844000	-4.0293	-4.0293
3846000	-5.12821	-5.12821
3848000	-5.20146	-5.20146
3850000	-4.3956	-4.3956
3852000	-3.7851	-3.7851
3854000	-6.17827	-6.17827
3856000	-4.22466	-4.22466
3858000	-3.76068	-3.76068
3860000	-4.46886	-4.46886
3862000	-5.93407	-5.93407
3864000	-5.44566	-5.44566
3866000	-5.12821	-5.12821
3868000	-5.49451	-5.49451
3870000	-4.17582	-4.17582
3872000	-4.54213	-4.54213
3874000	-4.90843	-4.90843
3876000	-4.2735	-4.2735
3878000	-5.2503	-5.2503
3880000	-4.5177	-4.5177
3882000	-3.7851	-3.7851
3884000	-3.46764	-3.46764
3886000	-5.37241	-5.37241
3888000	-6.39805	-6.39805
3890000	-5.78755	-5.78755
3892000	-4.46886	-4.46886
3894000	-4.0293	-4.0293
3896000	-4.68865	-4.68865
3898000	-3.93162	-3.93162
3900000	-5.2503	-5.2503
3902000	-3.93162	-3.93162
3904000	-4.71307	-4.71307
3906000	-4.83516	-4.83516
3908000	-4.90843	-4.90843
3910000	-4.20024	-4.20024
3912000	-3.93162	-3.93162
3914000	-5.83639	-5.83639
3916000	-4.32234	-4.32234
3918000	-5.51893	-5.51893
3920000	-4.93285	-4.93285
3922000	-4.0293	-4.0293
3924000	-4.0293	-4.0293
3926000	-4.95726	-4.95726
3928000	-4.56654	-4.56654
3930000	-4.46886	-4.46886
3932000	-4.29793	-4.29793
3934000	-3.85836	-3.85836
3936000	-5.39682	-5.39682
3938000	-5.37241	-5.37241
3940000	-6.08059	-6.08059
3942000	-4.37118	-4.37118
3944000	-3.49206	-3.49206
3946000	-5.44566	-5.44566
3948000	-4.17582	-4.17582
3950000	-3.71184	-3.71184
3952000	-4.20024	-4.20024
3954000	-3.49206	-3.49206
3956000	-4.44444	-4.44444
3958000	-4.49329	-4.49329
3960000	-4.81074	-4.81074
3962000	-5.56777	-5.56777
3964000	-4.17582	-4.17582
3966000	-4.73749	-4.73749
3968000	-4.7619	-4.7619
3970000	-4.1514	-4.1514
3972000	-4.32234	-4.32234
3974000	-3.49206	-3.49206
3976000	-3.39438	-3.39438
3978000	-6.39805	-6.39805
3980000	-6.42247	-6.42247
3982000	-3.71184	-3.71184
3984000	-3.93162	-3.93162
3986000	-4.3956	-4.3956
3988000	-4.7619	-4.7619
3990000	-4.32234	-4.32234
3992000	-3.58974	-3.58974
3994000	-4.7619	-4.7619
3996000	-5.05495	-5.05495
[truncated: 5,667 more rows]
